# Supplementary material for: The effects of plyometric training on adolescent sports performance: a systematic review and meta-analysis
Source: PeerJ. 2026 Jul 23;14:e21585. doi: 10.7717/peerj.21585 (PMC13401847; doi:10.7717/peerj.21585)
Supplement: Supplemental Information 5 [file peerj-14-21585-s005.zip]

Archive with 11 entries (11 files):
- dependency_adjusted_outputs/cleaned_effect_size_data_checked.csv
- dependency_adjusted_outputs/data_audit_counts.csv
- dependency_adjusted_outputs/rve_multilevel_moderator_models.csv
- dependency_adjusted_outputs/rve_multilevel_overall_results.csv
- dependency_adjusted_outputs/rve_multilevel_subgroup_estimates.csv
- dependency_adjusted_outputs/session_info.txt
- dependency_adjusted_outputs/subgroup_level_counts.csv
- dependency_adjusted_outputs/table6_main_text_results.csv
- Supplementary File 5. README.txt
- Supplementary File 5. R script for dependency-adjusted analyses.R
- cleaned_effect_size_data.csv
