# Supplementary material for: The effects of plyometric training on adolescent sports performance: a systematic review and meta-analysis
Source: PeerJ. 2026 Jul 23;14:e21585. doi: 10.7717/peerj.21585 (PMC13401847; doi:10.7717/peerj.21585)
Supplement: Supplemental Information 5 [file peerj-14-21585-s005.zip › dependency_adjusted_outputs/cleaned_effect_size_data_checked.csv]

reference	sport	sex	duration_cat	freq_n	mean_t	sd_t	n_t	mean_c	sd_c	n_c	SMD_g	var	weeks	duration	frequency	outcome	study_id	effect_id	sex_group	sport_group	duration3	freq_group	distance	type	test
Aloui 2021a	Soccer	M(Male)	6-8 weeks	2	5	4.423	17	0.9	2.1118	16	1.1426	0.1424	8	8week	2day/week	Jump	Aloui 2021	Jump_1	Male	Soccer	8 weeks	2 sessions/week	NA	NA	NA
Aloui 2021b	Soccer	M(Male)	6-8 weeks	2	5.5	3.7857	17	1.1	2.5254	16	1.3258	0.1497	8	8week	2day/week	Jump	Aloui 2021	Jump_2	Male	Soccer	8 weeks	2 sessions/week	NA	NA	NA
Aloui 2021c	Soccer	M(Male)	6-8 weeks	2	27	12.1244	17	7	17.5214	16	1.3025	0.1487	8	8week	2day/week	Jump	Aloui 2021	Jump_3	Male	Soccer	8 weeks	2 sessions/week	NA	NA	NA
Aloui, 2022a	Soccer	M(Male)	6-8 weeks	5	4.6	3.2511	17	0.9	2.0465	17	1.3299	0.1453	8	8week	5day/week	Jump	Aloui, 2022	Jump_4	Male	Soccer	8 weeks	5 sessions/week	NA	NA	NA
Aloui, 2022b	Soccer	M(Male)	6-8 weeks	5	6.1	3.0404	17	1.2	2.9408	17	1.5995	0.1576	8	8week	5day/week	Jump	Aloui, 2022	Jump_5	Male	Soccer	8 weeks	5 sessions/week	NA	NA	NA
Aloui, 2022c	Soccer	M(Male)	6-8 weeks	5	137	63.5059	17	47	66.5507	17	1.3509	0.1462	8	8week	5day/week	Jump	Aloui, 2022	Jump_6	Male	Soccer	8 weeks	5 sessions/week	NA	NA	NA
Attene2015a	Basketball	F(Female)	6-8 weeks	2	3.05	3.6351	18	1.21	3.9157	18	0.4762	0.1144	6	6week	2day/week	Jump	Attene2015	Jump_7	Female	Basketball	6-7 weeks	2 sessions/week	NA	NA	NA
Attene2015b	Basketball	F(Female)	6-8 weeks	2	-0.02	3.9499	18	-1.81	3.6595	18	0.4597	0.1142	6	6week	2day/week	Jump	Attene2015	Jump_8	Female	Basketball	6-7 weeks	2 sessions/week	NA	NA	NA
Beato, M 2018a	Soccer	M(Male)	6-8 weeks	2	0.05	0.14	11	0.04	0.14	10	0.0686	0.191	6	6week	2day/week	Jump	Beato, M 2018	Jump_9	Male	Soccer	6-7 weeks	2 sessions/week	NA	NA	NA
Beato, M 2018b	Soccer	M(Male)	6-8 weeks	2	11	46.8722	11	2	46.7012	10	0.1846	0.1918	6	6week	2day/week	Jump	Beato, M 2018	Jump_10	Male	Soccer	6-7 weeks	2 sessions/week	NA	NA	NA
Beato, M 2018c	Soccer	M(Male)	6-8 weeks	2	12	49.2747	11	8	42.5676	10	0.0831	0.1911	6	6week	2day/week	Jump	Beato, M 2018	Jump_11	Male	Soccer	6-7 weeks	2 sessions/week	NA	NA	NA
Benito2013a	NA	42 Female; 40Male	6-8 weeks	2	35	80.5047	19	10	68.7677	20	0.3278	0.1041	8	8week	2day/week	Jump	Benito2013	Jump_12	Female	NA	8 weeks	2 sessions/week	NA	NA	NA
Bianchi, M.2019a	Soccer	M(Male)	6-8 weeks	4	0.15	0.1873	10	0.12	0.1572	11	0.1673	0.1916	8	8week	4day/week	Jump	Bianchi, M.2019	Jump_13	Male	Soccer	8 weeks	4 sessions/week	NA	NA	NA
Bianchi, M.2019b	Soccer	M(Male)	6-8 weeks	4	23	65.4828	10	15	55.8301	11	0.1267	0.1913	8	8week	4day/week	Jump	Bianchi, M.2019	Jump_14	Male	Soccer	8 weeks	4 sessions/week	NA	NA	NA
Bianchi, M.2019c	Soccer	M(Male)	6-8 weeks	4	28	63.2139	10	21	69.0217	11	0.1013	0.1912	8	8week	4day/week	Jump	Bianchi, M.2019	Jump_15	Male	Soccer	8 weeks	4 sessions/week	NA	NA	NA
Bouguezzi, R 2020a	Soccer	M(Male)	6-8 weeks	1	16.94	18.3859	15	12.94	10.7	15	0.2587	0.1345	8	8week	1day/week	Jump	Bouguezzi, R 2020	Jump_16	Male	Soccer	8 weeks	1 sessions/week	NA	NA	NA
Bouguezzi, R 2020b	Soccer	M(Male)	6-8 weeks	1	4.5	4.5118	15	3.76	3.7046	15	0.1744	0.1339	8	8week	1day/week	Jump	Bouguezzi, R 2020	Jump_17	Male	Soccer	8 weeks	1 sessions/week	NA	NA	NA
Bouguezzi, R 2020c	Soccer	M(Male)	6-8 weeks	1	4.82	4.3549	15	4.43	3.7983	15	0.0929	0.1335	8	8week	1day/week	Jump	Bouguezzi, R 2020	Jump_18	Male	Soccer	8 weeks	1 sessions/week	NA	NA	NA
Bouteraa, I 2020a	Basketball	F(Female)	6-8 weeks	2	2.1	3.7162	16	-0.4	2.2605	10	0.7455	0.1741	8	8week	2day/week	Jump	Bouteraa, I 2020	Jump_19	Female	Basketball	8 weeks	2 sessions/week	NA	NA	NA
Bouteraa, I 2020b	Basketball	F(Female)	6-8 weeks	2	2	3.5763	16	-0.8	3.005	10	0.8038	0.176	8	8week	2day/week	Jump	Bouteraa, I 2020	Jump_20	Female	Basketball	8 weeks	2 sessions/week	NA	NA	NA
Bouteraa, I 2020c	Basketball	F(Female)	6-8 weeks	2	1.3	4.5826	16	0.1	3.1048	10	0.284	0.1642	8	8week	2day/week	Jump	Bouteraa, I 2020	Jump_21	Female	Basketball	8 weeks	2 sessions/week	NA	NA	NA
Buğa2022a	Basketball	M(Male)	6-8 weeks	2	3.69	4.6193	12	1.33	3.2959	12	0.5679	0.174	8	8week	2day/week	Jump	Buğa2022	Jump_22	Male	Basketball	8 weeks	2 sessions/week	NA	NA	NA
Chaabene 2017a	Soccer	M(Male)	6-8 weeks	2	12	8.544	13	12	18.5203	12	0	0.1603	8	8week	2day/week	Jump	Chaabene 2017	Jump_23	Male	Soccer	8 weeks	2 sessions/week	NA	NA	NA
Chaabene 2017b	Soccer	M(Male)	6-8 weeks	2	3.19	2.8053	13	3.06	5.5252	12	0.0291	0.1603	8	8week	2day/week	Jump	Chaabene 2017	Jump_24	Male	Soccer	8 weeks	2 sessions/week	NA	NA	NA
Chaabene 2017c	Soccer	M(Male)	6-8 weeks	2	3.35	2.9451	13	3.46	5.5302	12	-0.0243	0.1603	8	8week	2day/week	Jump	Chaabene 2017	Jump_25	Male	Soccer	8 weeks	2 sessions/week	NA	NA	NA
Chaabene 2019a	Handball	F(Female)	6-8 weeks	2	2.24	3.946	12	0.52	5.4007	9	0.3578	0.1978	8	8week	2day/week	Jump	Chaabene 2019	Jump_26	Female	Handball	8 weeks	2 sessions/week	NA	NA	NA
Chaouachi 2017a	Soccer	M(Male)	6-8 weeks	4	4.5	2.5357	13	5.5	3.1765	13	-0.337	0.1562	8	8week	4day/week	Jump	Chaouachi 2017	Jump_27	Male	Soccer	8 weeks	4 sessions/week	NA	NA	NA
Chaouachi 2017b	Soccer	M(Male)	6-8 weeks	4	22	14.7309	13	22	16.5227	13	0	0.1538	8	8week	4day/week	Jump	Chaouachi 2017	Jump_28	Male	Soccer	8 weeks	4 sessions/week	NA	NA	NA
Chelly2014a	handball	M(Male)	6-8 weeks	2	4	4	12	1	3	11	0.8125	0.19	8	8week	2day/week	Jump	Chelly2014	Jump_29	Male	Handball	8 weeks	2 sessions/week	NA	NA	NA
Chtara2017a	Soccer	M(Male)	6-8 weeks	2	12	7.5498	10	3	8	10	1.1082	0.2341	6	6week	2day/week	Jump	Chtara2017	Jump_30	Male	Soccer	6-7 weeks	2 sessions/week	NA	NA	NA
Davies2021a	NA	F(Female)	6-8 weeks	2	1.2	4.987	33	0.7	4.1581	40	0.1087	0.0554	7	7weeks	2day/week	Jump	Davies2021	Jump_31	Female	NA	6-7 weeks	2 sessions/week	NA	NA	NA
Falch2022a	handball	F(Female)	6-8 weeks	2	2	2.7875	10	1.1	2.1071	11	0.3522	0.1942	6	6week	2day/week	Jump	Falch2022	Jump_32	Female	Handball	6-7 weeks	2 sessions/week	NA	NA	NA
Falch2022b	handball	F(Female)	6-8 weeks	2	14.7	9.0205	10	4.9	19.9767	11	0.5967	0.2003	6	6week	2day/week	Jump	Falch2022	Jump_33	Female	Handball	6-7 weeks	2 sessions/week	NA	NA	NA
Fathi2019a	volleyball	M(Male)	10-26 weeks	2	1.2	3.851	20	-0.4	5.6666	20	0.3237	0.1014	16	16week	2day/week	Jump	Fathi2019	Jump_34	Male	Volleyball	10-26 weeks	2 sessions/week	NA	NA	NA
Fathi2019b	volleyball	M(Male)	10-26 weeks	2	1.1	6.8	20	0.2	5.9025	20	0.1385	0.1003	16	16week	2day/week	Jump	Fathi2019	Jump_35	Male	Volleyball	10-26 weeks	2 sessions/week	NA	NA	NA
Fathi2019c	volleyball	M(Male)	10-26 weeks	2	2.2	6.1025	20	0.2	4.5508	20	0.3642	0.1017	16	16week	2day/week	Jump	Fathi2019	Jump_36	Male	Volleyball	10-26 weeks	2 sessions/week	NA	NA	NA
Ferley2020a	Soccer	24 males and 22 females	6-8 weeks	3	5	9.5818	17	1.2	11.4328	15	0.3532	0.1276	8	8week	3day/week	Jump	Ferley2020	Jump_37	Mixed	Soccer	8 weeks	3 sessions/week	NA	NA	NA
Ferley2020b	Soccer	24 males and 22 females	6-8 weeks	3	15.4	30.3946	17	3.2	36.2769	15	0.3575	0.1276	8	8week	3day/week	Jump	Ferley2020	Jump_38	Mixed	Soccer	8 weeks	3 sessions/week	NA	NA	NA
Fernandez 2016a	Tennis	M(Male)	6-8 weeks	3	1.9	4.2036	24	0.6	4.1581	27	0.3063	0.0797	8	8week	3day/week	Jump	Fernandez 2016	Jump_39	Male	Tennis	8 weeks	3 sessions/week	NA	NA	NA
Fernandez 2016b	Tennis	M(Male)	6-8 weeks	3	16	15.2895	24	0	12.8573	27	1.1212	0.0915	8	8week	3day/week	Jump	Fernandez 2016	Jump_40	Male	Tennis	8 weeks	3 sessions/week	NA	NA	NA
Franco2015a	Soccer	M(Male)	6-8 weeks	2	3	5.3703	18	0.2	3.7	20	0.6004	0.1106	6	6week	2day/week	Jump	Franco2015	Jump_41	Male	Soccer	6-7 weeks	2 sessions/week	NA	NA	NA
Gaamouri 2023a	handball	F(Female)	10-26 weeks	2	4	1.7088	14	1	2.0952	14	1.5235	0.1875	10	10week	2day/week	Jump	Gaamouri 2023	Jump_42	Female	Handball	10-26 weeks	2 sessions/week	NA	NA	NA
Gaamouri 2023b	handball	F(Female)	10-26 weeks	2	5	1.5716	14	1	2.0664	14	2.1155	0.2289	10	10week	2day/week	Jump	Gaamouri 2023	Jump_43	Female	Handball	10-26 weeks	2 sessions/week	NA	NA	NA
Gaamouri 2023c	handball	F(Female)	10-26 weeks	2	36	14.1067	14	17	16.0935	14	1.219	0.1714	10	10week	2day/week	Jump	Gaamouri 2023	Jump_44	Female	Handball	10-26 weeks	2 sessions/week	NA	NA	NA
Gonzalo2019a	Basketball	M(Male)	6-8 weeks	2	1.4	3.7041	9	0.9	4.7508	9	0.1118	0.2226	6	6week	2day/week	Jump	Gonzalo2019	Jump_45	Male	Basketball	6-7 weeks	2 sessions/week	NA	NA	NA
Hammami2019a	Soccer	M(Male)	6-8 weeks	2	5.2	5.2735	14	-0.7	5.011	12	1.1084	0.1804	8	8week	2day/week	Jump	Hammami2019	Jump_46	Male	Soccer	8 weeks	2 sessions/week	NA	NA	NA
Hammami2019b	Soccer	M(Male)	6-8 weeks	2	4.1	5.1468	14	-1.4	4.194	12	1.1251	0.1811	8	8week	2day/week	Jump	Hammami2019	Jump_47	Male	Soccer	8 weeks	2 sessions/week	NA	NA	NA
Hammami 2020-1a	handball	F(Female)	10-26 weeks	2	4	1.8083	17	1	1.9	17	1.5793	0.1566	10	10week	2day/week	Jump	Hammami 2020-1	Jump_48	Female	Handball	10-26 weeks	2 sessions/week	NA	NA	NA
Hammami 2020-1b	handball	F(Female)	10-26 weeks	2	5.1	1.7088	17	0.9	1.9079	17	2.2643	0.1978	10	10week	2day/week	Jump	Hammami 2020-1	Jump_49	Female	Handball	10-26 weeks	2 sessions/week	NA	NA	NA
Hammami 2020-1c	handball	F(Female)	10-26 weeks	2	5.1	1.9	17	0.5	2.1	17	2.2429	0.1962	10	10week	2day/week	Jump	Hammami 2020-1	Jump_50	Female	Handball	10-26 weeks	2 sessions/week	NA	NA	NA
Hammami 2020-2a	handball	M(Male)	6-8 weeks	3	8.3	3.2604	10	1.4	3.2604	10	2.0269	0.3141	7	7weeks	3day/week	Jump	Hammami 2020-2	Jump_51	Male	Handball	6-7 weeks	3 sessions/week	NA	NA	NA
Hammami 2020-2b	handball	M(Male)	6-8 weeks	3	8.4	3.3451	10	2.2	2.8618	10	1.9076	0.3011	7	7weeks	3day/week	Jump	Hammami 2020-2	Jump_52	Male	Handball	6-7 weeks	3 sessions/week	NA	NA	NA
Hammami 2020-3a	Soccer	M(Male)	10-26 weeks	2	6.6	2.4759	12	1.4	1.8682	12	2.2892	0.2858	10	10week	2day/week	Jump	Hammami 2020-3	Jump_53	Male	Soccer	10-26 weeks	2 sessions/week	NA	NA	NA
Hammami 2020-3b	Soccer	M(Male)	10-26 weeks	2	6.5	2.9513	12	0.4	2.7785	12	2.0549	0.2626	10	10week	2day/week	Jump	Hammami 2020-3	Jump_54	Male	Soccer	10-26 weeks	2 sessions/week	NA	NA	NA
Hammami2021a	handball	M(Male)	6-8 weeks	2	9.7	4.0037	17	2.3	3.3511	15	1.9425	0.1884	8	8week	2day/week	Jump	Hammami2021	Jump_55	Male	Handball	8 weeks	2 sessions/week	NA	NA	NA
Hammami2021b	handball	M(Male)	6-8 weeks	2	9.1	3.9686	17	2.6	2.488	15	1.8858	0.1848	8	8week	2day/week	Jump	Hammami2021	Jump_56	Male	Handball	8 weeks	2 sessions/week	NA	NA	NA
Hernandez-Martinez2023a	Volleyball	M(Male)	6-8 weeks	1	4	3.1162	15	0.83	3.0132	12	1.0009	0.17	8	8week	1day/week	Jump	Hernandez-Martinez2023	Jump_57	Male	Volleyball	8 weeks	1 sessions/week	NA	NA	NA
Hernandez-Martinez2023b	Volleyball	M(Male)	6-8 weeks	2	3.57	2.8693	14	0.83	3.0132	12	0.9037	0.1718	8	8week	2day/week	Jump	Hernandez-Martinez2023	Jump_58	Male	Volleyball	8 weeks	2 sessions/week	NA	NA	NA
Hernandez-Martinez2023c	Volleyball	M(Male)	6-8 weeks	1	3.87	2.2789	15	0.25	2.1954	12	1.5653	0.199	8	8week	1day/week	Jump	Hernandez-Martinez2023	Jump_59	Male	Volleyball	8 weeks	1 sessions/week	NA	NA	NA
Hernandez-Martinez2023d	Volleyball	M(Male)	6-8 weeks	2	3.5	2.5403	14	0.25	2.1954	12	1.3177	0.1909	8	8week	2day/week	Jump	Hernandez-Martinez2023	Jump_60	Male	Volleyball	8 weeks	2 sessions/week	NA	NA	NA
Hernandez-Martinez2023e	Volleyball	M(Male)	6-8 weeks	1	3.33	2.5769	15	1.08	2.5173	12	0.8553	0.1646	8	8week	1day/week	Jump	Hernandez-Martinez2023	Jump_61	Male	Volleyball	8 weeks	1 sessions/week	NA	NA	NA
Hernandez-Martinez2023f	Volleyball	M(Male)	6-8 weeks	2	4.28	1.9793	14	1.08	2.5173	12	1.3823	0.1946	8	8week	2day/week	Jump	Hernandez-Martinez2023	Jump_62	Male	Volleyball	8 weeks	2 sessions/week	NA	NA	NA
Hoyo2016a	Soccer	M(Male)	6-8 weeks	2	2.4	3.9962	9	2.5	4.979	11	-0.021	0.202	8	8week	2day/week	Jump	Hoyo2016	Jump_63	Male	Soccer	8 weeks	2 sessions/week	NA	NA	NA
Idrizovic, K 2017a	Volleyball	F(Female)	10-26 weeks	2	7.3	6.5574	13	3.4	4.7508	17	0.678	0.144	12	12week	2day/week	Jump	Idrizovic, K 2017	Jump_64	Female	Volleyball	10-26 weeks	2 sessions/week	NA	NA	NA
Idrizovic, K 2017b	Volleyball	F(Female)	10-26 weeks	2	4.4	8.4611	17	3.4	4.7508	17	0.1423	0.118	12	12week	2day/week	Jump	Idrizovic, K 2017	Jump_65	Female	Volleyball	10-26 weeks	2 sessions/week	NA	NA	NA
Jlid2019a	Soccer	M(Male)	6-8 weeks	2	2	2	14	0	1.7321	14	1.0379	0.1636	8	8week	2day/week	Jump	Jlid2019	Jump_66	Male	Soccer	8 weeks	2 sessions/week	NA	NA	NA
Jlid2019b	Soccer	M(Male)	6-8 weeks	2	20.81	1.9901	14	18.81	0.995	14	1.2342	0.1722	8	8week	2day/week	Jump	Jlid2019	Jump_67	Male	Soccer	8 weeks	2 sessions/week	NA	NA	NA
Kobel, R 2017a	Soccer	M(Male)	6-8 weeks	2	3.8	4.8877	9	1.9	3.8743	11	0.4179	0.2069	6	6week	2day/week	Jump	Kobel, R 2017	Jump_68	Male	Soccer	6-7 weeks	2 sessions/week	NA	NA	NA
Kobel, R 2017b	Soccer	M(Male)	6-8 weeks	2	3.5	4.4508	9	2.1	4.1725	11	0.3119	0.2047	6	6week	2day/week	Jump	Kobel, R 2017	Jump_69	Male	Soccer	6-7 weeks	2 sessions/week	NA	NA	NA
Kryeziu2023a	NA	M(Male)	10-26 weeks	3	70.09	27.1124	90	30.52	27.7822	105	1.4346	0.026	12	12week	3day/week	Jump	Kryeziu2023	Jump_70	Male	NA	10-26 weeks	3 sessions/week	NA	NA	NA
Kryeziu2023b	NA	M(Male)	10-26 weeks	3	118.9	54.1441	90	49.91	54.353	105	1.2666	0.0248	12	12week	3day/week	Jump	Kryeziu2023	Jump_71	Male	NA	10-26 weeks	3 sessions/week	NA	NA	NA
Kryeziu2023c	NA	M(Male)	10-26 weeks	3	17.89	5.2553	90	5.02	5.3969	105	2.4043	0.0356	12	12week	3day/week	Jump	Kryeziu2023	Jump_72	Male	NA	10-26 weeks	3 sessions/week	NA	NA	NA
Kurt2023a	Soccer	M(Male)	6-8 weeks	2	0	4.3828	11	-2.23	4.865	11	0.4633	0.1872	6	6week	2day/week	Jump	Kurt2023	Jump_73	Male	Soccer	6-7 weeks	2 sessions/week	NA	NA	NA
Kurt2023b	Soccer	M(Male)	6-8 weeks	2	-2.45	23.6268	11	-6.7	17.9539	11	0.1949	0.1828	6	6week	2day/week	Jump	Kurt2023	Jump_74	Male	Soccer	6-7 weeks	2 sessions/week	NA	NA	NA
Liu, G 2024a	Soccer	M(Male)	6-8 weeks	4	1.6	2.2338	17	0.4	1.3454	17	0.6354	0.124	8	8week	4day/week	Jump	Liu, G 2024	Jump_75	Male	Soccer	8 weeks	4 sessions/week	NA	NA	NA
Liu, G 2024b	Soccer	M(Male)	6-8 weeks	2	2.1	2.4331	17	0.4	1.3454	17	0.8443	0.1288	8	8week	2day/week	Jump	Liu, G 2024	Jump_76	Male	Soccer	8 weeks	2 sessions/week	NA	NA	NA
Liu, G 2024c	Soccer	M(Male)	6-8 weeks	4	1.4	2.2271	17	0.3	1.4526	17	0.5712	0.1227	8	8week	4day/week	Jump	Liu, G 2024	Jump_77	Male	Soccer	8 weeks	4 sessions/week	NA	NA	NA
Liu, G 2024d	Soccer	M(Male)	6-8 weeks	2	2.1	2.3065	17	0.3	1.4526	17	0.9118	0.1306	8	8week	2day/week	Jump	Liu, G 2024	Jump_78	Male	Soccer	8 weeks	2 sessions/week	NA	NA	NA
Lloyd2016a	NA	M(Male)	6-8 weeks	2	3.7	4.7571	10	4.1	4.4576	10	-0.0831	0.2002	6	6week	2day/week	Jump	Lloyd2016	Jump_79	Male	NA	6-7 weeks	2 sessions/week	NA	NA	NA
Makhlouf 2018a	Soccer	M(Male)	6-8 weeks	2	4	2.7514	21	1.7	3.5043	16	0.7267	0.1177	8	8week	2day/week	Jump	Makhlouf 2018	Jump_80	Male	Soccer	8 weeks	2 sessions/week	NA	NA	NA
Makhlouf 2018b	Soccer	M(Male)	6-8 weeks	2	2.8	3.2604	20	1.7	3.5043	16	0.3191	0.114	8	8week	2day/week	Jump	Makhlouf 2018	Jump_81	Male	Soccer	8 weeks	2 sessions/week	NA	NA	NA
Marzouki2023a	Soccer	M(Male)	6-8 weeks	2	3.1	2.9513	12	1.7	3.5595	12	0.4134	0.1706	8	8week	2day/week	Jump	Marzouki2023	Jump_82	Male	Soccer	8 weeks	2 sessions/week	NA	NA	NA
McKinlay 2018a	Soccer	M(Male)	6-8 weeks	3	-1.4	4.1243	14	0.1	4.5033	14	-0.3373	0.145	8	8week	3day/week	Jump	McKinlay 2018	Jump_83	Male	Soccer	8 weeks	3 sessions/week	NA	NA	NA
McKinlay 2018b	Soccer	M(Male)	6-8 weeks	3	0.4	4.5508	13	0.1	4.5033	14	0.0643	0.1484	8	8week	3day/week	Jump	McKinlay 2018	Jump_84	Male	Soccer	8 weeks	3 sessions/week	NA	NA	NA
McKinlay 2018c	Soccer	M(Male)	6-8 weeks	3	2.3	4.7286	14	0.7	5.3563	14	0.3075	0.1447	8	8week	3day/week	Jump	McKinlay 2018	Jump_85	Male	Soccer	8 weeks	3 sessions/week	NA	NA	NA
McKinlay 2018d	Soccer	M(Male)	6-8 weeks	3	4	4.1243	13	0.7	5.3563	14	0.666	0.1572	8	8week	3day/week	Jump	McKinlay 2018	Jump_86	Male	Soccer	8 weeks	3 sessions/week	NA	NA	NA
Meszler2019a	Basketball	F(Female)	6-8 weeks	2	-1.56	3.7021	9	0.34	6.7363	9	-0.3329	0.2257	7	7weeks	2day/week	Jump	Meszler2019	Jump_87	Female	Basketball	6-7 weeks	2 sessions/week	NA	NA	NA
Meylan 2009a	Soccer	M(Male)	6-8 weeks	2	0.4	3.7323	14	-1.5	3.651	11	0.497	0.1677	8	8week	2day/week	Jump	Meylan 2009	Jump_88	Male	Soccer	8 weeks	2 sessions/week	NA	NA	NA
Meylan 2009b	Soccer	M(Male)	6-8 weeks	2	2.6	4.4508	14	-1.3	2.7074	11	0.9944	0.1838	8	8week	2day/week	Jump	Meylan 2009	Jump_89	Male	Soccer	8 weeks	2 sessions/week	NA	NA	NA
Moran 2016a	Hockey	M(Male)	6-8 weeks	2	0.1	4	9	-1.6	6.8088	12	0.2816	0.1965	6	6week	2day/week	Jump	Moran 2016	Jump_90	Male	Hockey	6-7 weeks	2 sessions/week	NA	NA	NA
Moran 2016b	Hockey	M(Male)	6-8 weeks	2	0.3	5.2431	8	-0.3	5.8506	9	0.1021	0.2365	6	6week	2day/week	Jump	Moran 2016	Jump_91	Male	Hockey	6-7 weeks	2 sessions/week	NA	NA	NA
Negra 2017-1a	Soccer	M(Male)	6-8 weeks	2	0.1	3.2419	16	3.5	3.1432	17	-1.0394	0.1387	8	8week	2day/week	Jump	Negra 2017-1	Jump_92	Male	Soccer	8 weeks	2 sessions/week	NA	NA	NA
Negra 2017-1b	Soccer	M(Male)	6-8 weeks	2	2.8	12.5383	16	18.3	17.2259	17	-0.9988	0.1374	8	8week	2day/week	Jump	Negra 2017-1	Jump_93	Male	Soccer	8 weeks	2 sessions/week	NA	NA	NA
Negra 2017-2a	Soccer	M(Male)	6-8 weeks	2	2.74	2.5559	14	2.51	4.5222	18	0.059	0.127	8	8week	2day/week	Jump	Negra 2017-2	Jump_94	Male	Soccer	8 weeks	2 sessions/week	NA	NA	NA
Negra 2017-2b	Soccer	M(Male)	6-8 weeks	2	27	10.583	14	0	16.7033	18	1.8309	0.1829	8	8week	2day/week	Jump	Negra 2017-2	Jump_95	Male	Soccer	8 weeks	2 sessions/week	NA	NA	NA
Negra2020a	Soccer	M(Male)	6-8 weeks	2	2.4	3.9345	13	-0.7	2.3516	11	0.9042	0.1864	8	8week	2day/week	Jump	Negra2020	Jump_96	Male	Soccer	8 weeks	2 sessions/week	NA	NA	NA
Negra2020b	Soccer	M(Male)	6-8 weeks	2	2.4	5.2507	13	0.9	4.3715	11	0.2973	0.1698	8	8week	2day/week	Jump	Negra2020	Jump_97	Male	Soccer	8 weeks	2 sessions/week	NA	NA	NA
Norgeot2024a	Soccer	M(Male)	6-8 weeks	2	2.9	2.9052	14	2.4	5.794	14	0.1059	0.1431	8	8week	2day/week	Jump	Norgeot2024	Jump_98	Male	Soccer	8 weeks	2 sessions/week	NA	NA	NA
Norgeot2024b	Soccer	M(Male)	6-8 weeks	2	-0.2	3.2	14	1.4	5.5669	14	-0.3421	0.1451	8	8week	2day/week	Jump	Norgeot2024	Jump_99	Male	Soccer	8 weeks	2 sessions/week	NA	NA	NA
Norgeot2024c	Soccer	M(Male)	6-8 weeks	2	2.3	4.293	14	3.3	5.7654	14	-0.191	0.1436	8	8week	2day/week	Jump	Norgeot2024	Jump_100	Male	Soccer	8 weeks	2 sessions/week	NA	NA	NA
Norgeot2024d	Soccer	M(Male)	6-8 weeks	2	12	14.9332	14	5	17.7764	14	0.414	0.1462	8	8week	2day/week	Jump	Norgeot2024	Jump_101	Male	Soccer	8 weeks	2 sessions/week	NA	NA	NA
Norgeot2024e	Soccer	M(Male)	6-8 weeks	2	14	15.5242	14	9	18.6815	14	0.2826	0.1444	8	8week	2day/week	Jump	Norgeot2024	Jump_102	Male	Soccer	8 weeks	2 sessions/week	NA	NA	NA
Norgeot2024f	Soccer	M(Male)	6-8 weeks	2	0.18	0.1572	14	0.11	0.1931	14	0.386	0.1457	8	8week	2day/week	Jump	Norgeot2024	Jump_103	Male	Soccer	8 weeks	2 sessions/week	NA	NA	NA
Novak2023a	Tennis	15 males and 15 females	6-8 weeks	2	2.36	5.3429	15	-0.45	7.2956	15	0.4276	0.1366	6	6week	2day/week	Jump	Novak2023	Jump_104	Mixed	Tennis	6-7 weeks	2 sessions/week	NA	NA	NA
Novak2023b	Tennis	15 males and 15 females	6-8 weeks	2	2.06	5.2652	15	0.25	7.2408	15	0.2782	0.1347	6	6week	2day/week	Jump	Novak2023	Jump_105	Mixed	Tennis	6-7 weeks	2 sessions/week	NA	NA	NA
Padrón-Cabo2021a	Soccer	M(Male)	6-8 weeks	2	2.83	4.2598	10	1.15	4.0854	10	0.3855	0.2041	6	6week	2day/week	Jump	Padrón-Cabo2021	Jump_106	Male	Soccer	6-7 weeks	2 sessions/week	NA	NA	NA
Padrón-Cabo2021b	Soccer	M(Male)	6-8 weeks	2	1.81	4.3317	10	0.16	3.7933	10	0.3881	0.2042	6	6week	2day/week	Jump	Padrón-Cabo2021	Jump_107	Male	Soccer	6-7 weeks	2 sessions/week	NA	NA	NA
Palma2021a	Basketball	M(Male)	6-8 weeks	2	11.9	33.3987	7	-1.5	37.0259	7	0.3558	0.291	6	6week	2day/week	Jump	Palma2021	Jump_108	Male	Basketball	6-7 weeks	2 sessions/week	NA	NA	NA
Palma2021b	Basketball	M(Male)	6-8 weeks	2	4	8.3144	7	0.7	9.1	7	0.3544	0.2909	6	6week	2day/week	Jump	Palma2021	Jump_109	Male	Basketball	6-7 weeks	2 sessions/week	NA	NA	NA
Potdevin 2011a	Swimming	F(Female)M(Male)	6-8 weeks	2	4.95	4.4458	12	1.4	3.9936	11	0.8077	0.1898	6	6week	2day/week	Jump	Potdevin 2011	Jump_110	Mixed	Swimming	6-7 weeks	2 sessions/week	NA	NA	NA
Potdevin 2011b	Swimming	F(Female)M(Male)	6-8 weeks	2	3.53	4.5418	12	-1.16	4.2076	11	1.0307	0.1995	6	6week	2day/week	Jump	Potdevin 2011	Jump_111	Mixed	Swimming	6-7 weeks	2 sessions/week	NA	NA	NA
Ramirez-Campillo2018a	Soccer	M(Male)	6-8 weeks	2	4.2	5.5027	24	0.6	4.4911	24	0.705	0.0887	7	7weeks	2day/week	Jump	Ramirez-Campillo2018	Jump_112	Male	Soccer	6-7 weeks	2 sessions/week	NA	NA	NA
Ramirez-Campillo2019a	Soccer	M(Male)	6-8 weeks	2	1.2	5.6507	19	0.2	4.613	20	0.1904	0.1031	7	7weeks	2day/week	Jump	Ramirez-Campillo2019	Jump_113	Male	Soccer	6-7 weeks	2 sessions/week	NA	NA	NA
Ramirez-Campillo 2020-1a	Soccer	M(Male)	6-8 weeks	2	1.7	6.4784	14	-0.2	4.3	12	0.3294	0.157	7	7weeks	2day/week	Jump	Ramirez-Campillo 2020-1	Jump_114	Male	Soccer	6-7 weeks	2 sessions/week	NA	NA	NA
Ramirez-Campillo 2020-1b	Soccer	M(Male)	6-8 weeks	2	0.7	6.9549	14	-0.4	4.0336	12	0.1836	0.1555	7	7weeks	2day/week	Jump	Ramirez-Campillo 2020-1	Jump_115	Male	Soccer	6-7 weeks	2 sessions/week	NA	NA	NA
Ramirez-Campillo 2020-1c	Soccer	M(Male)	6-8 weeks	2	7	9.5535	14	-2	10.2621	12	0.8818	0.171	7	7weeks	2day/week	Jump	Ramirez-Campillo 2020-1	Jump_116	Male	Soccer	6-7 weeks	2 sessions/week	NA	NA	NA
Ramirez-Campillo 2020-2a	Soccer	M(Male)	6-8 weeks	2	2	6.6023	8	-0.2	7.3546	7	0.2975	0.2713	8	8week	2day/week	Jump	Ramirez-Campillo 2020-2	Jump_117	Male	Soccer	8 weeks	2 sessions/week	NA	NA	NA
Ramirez-Campillo 2020-2b	Soccer	M(Male)	6-8 weeks	2	14	35.8603	8	0	26.6873	7	0.4123	0.2744	8	8week	2day/week	Jump	Ramirez-Campillo 2020-2	Jump_118	Male	Soccer	8 weeks	2 sessions/week	NA	NA	NA
Rubley2011a	Soccer	F(Female)	10-26 weeks	1	7.4	8.1505	10	-2.6	7.4746	6	1.1944	0.3176	14	14week	1day/week	Jump	Rubley2011	Jump_119	Female	Soccer	10-26 weeks	1 sessions/week	NA	NA	NA
Sáez de Villarrea2021a	Basketball	M(Male)	6-8 weeks	2	4.44	9.0242	10	0.13	4.456	10	0.58	0.2093	7	7weeks	2day/week	Jump	Sáez de Villarrea2021	Jump_120	Male	Basketball	6-7 weeks	2 sessions/week	NA	NA	NA
Sáez de Villarreal 2015a	Soccer	NA	10-26 weeks	2	3	3.3601	13	0.3	3.751	13	0.7343	0.1651	26	26week	2day/week	Jump	Sáez de Villarreal 2015	Jump_121	NA	Soccer	10-26 weeks	2 sessions/week	NA	NA	NA
Sáez de Villarreal 2015b	Soccer	NA	10-26 weeks	2	5.4	4.1509	13	0.3	3.851	13	1.2336	0.1855	26	26week	2day/week	Jump	Sáez de Villarreal 2015	Jump_122	NA	Soccer	10-26 weeks	2 sessions/week	NA	NA	NA
Sammoud,2024a	Soccer	M(Male)	6-8 weeks	5	4.55	3.7227	13	0.03	4.359	14	1.078	0.1716	8	8week	5day/week	Jump	Sammoud,2024	Jump_123	Male	Soccer	8 weeks	5 sessions/week	NA	NA	NA
Sammoud,2024b	Soccer	M(Male)	6-8 weeks	5	18.29	13.8471	13	0.07	15.1874	14	1.2135	0.1778	8	8week	5day/week	Jump	Sammoud,2024	Jump_124	Male	Soccer	8 weeks	5 sessions/week	NA	NA	NA
Sammoud,2024c	Soccer	M(Male)	6-8 weeks	5	14.5	12.3526	13	1.52	11.8877	14	1.0391	0.1699	8	8week	5day/week	Jump	Sammoud,2024	Jump_125	Male	Soccer	8 weeks	5 sessions/week	NA	NA	NA
Sammoud,2024d	Soccer	M(Male)	6-8 weeks	5	9.83	11.5819	13	1.23	11.5616	14	0.7207	0.1587	8	8week	5day/week	Jump	Sammoud,2024	Jump_126	Male	Soccer	8 weeks	5 sessions/week	NA	NA	NA
Santos 2011a	basketball	M(Male)	10-26 weeks	2	3.98	3.8354	14	-1.96	4.1146	10	1.4512	0.2193	10	10week	2day/week	Jump	Santos 2011	Jump_127	Male	Basketball	10-26 weeks	2 sessions/week	NA	NA	NA
Santos 2011b	basketball	M(Male)	10-26 weeks	2	4.19	4.6893	14	-2.36	4.6487	10	1.3534	0.2131	10	10week	2day/week	Jump	Santos 2011	Jump_128	Male	Basketball	10-26 weeks	2 sessions/week	NA	NA	NA
Santos 2011c	basketball	M(Male)	10-26 weeks	2	3.19	4.5133	14	-0.36	4.4911	10	0.761	0.1846	10	10week	2day/week	Jump	Santos 2011	Jump_129	Male	Basketball	10-26 weeks	2 sessions/week	NA	NA	NA
Söhnlein 2014a	Soccer	M(Male)	10-26 weeks	2	17	15.0997	12	5	11.7898	10	0.8421	0.2011	16	16week	2day/week	Jump	Söhnlein 2014	Jump_130	Male	Soccer	10-26 weeks	2 sessions/week	NA	NA	NA
Söyler,2024a	Soccer	M(Male)	6-8 weeks	5	0.06	0.1796	14	0.33	0.0718	14	-1.9167	0.2135	8	8week	5day/week	Jump	Söyler,2024	Jump_131	Male	Soccer	8 weeks	5 sessions/week	NA	NA	NA
Söyler,2024b	Soccer	M(Male)	6-8 weeks	5	21	9.7	14	30	20.1547	14	-0.5525	0.1487	8	8week	5day/week	Jump	Söyler,2024	Jump_132	Male	Soccer	8 weeks	5 sessions/week	NA	NA	NA
Söyler,2024c	Soccer	M(Male)	6-8 weeks	5	14	7.6603	14	26	11.7503	14	-1.1746	0.1694	8	8week	5day/week	Jump	Söyler,2024	Jump_133	Male	Soccer	8 weeks	5 sessions/week	NA	NA	NA
Thaqi2020a	NA	M(Male)	10-26 weeks	3	41.3	21.2522	110	4.9	24.0632	110	1.5979	0.024	12	12week	3day/week	Jump	Thaqi2020	Jump_134	Male	NA	10-26 weeks	3 sessions/week	NA	NA	NA
Thaqi2020b	NA	M(Male)	10-26 weeks	3	60.8	56.4871	110	6.6	62.4863	110	0.9068	0.0201	12	12week	3day/week	Jump	Thaqi2020	Jump_135	Male	NA	10-26 weeks	3 sessions/week	NA	NA	NA
Thaqi2020c	NA	M(Male)	10-26 weeks	3	8.03	4.574	110	0	5.0951	110	1.6528	0.0244	12	12week	3day/week	Jump	Thaqi2020	Jump_136	Male	NA	10-26 weeks	3 sessions/week	NA	NA	NA
Vera-Assaoka 2020a	Soccer	M(Male)	6-8 weeks	2	1.2	3.2047	16	1	3.1765	16	0.0611	0.1251	7	7weeks	2day/week	Jump	Vera-Assaoka 2020	Jump_137	Male	Soccer	6-7 weeks	2 sessions/week	NA	NA	NA
Vera-Assaoka 2020b	Soccer	M(Male)	6-8 weeks	2	1	4.7571	22	0.2	3.7162	22	0.1841	0.0913	7	7weeks	2day/week	Jump	Vera-Assaoka 2020	Jump_138	Male	Soccer	6-7 weeks	2 sessions/week	NA	NA	NA
Aloui 2021a	Soccer	M(Male)	6-8 weeks	2	-0.16	0.0872	17	-0.03	0.09	16	-1.4322	0.1544	8	8week	2day/week	Sprint	Aloui 2021	Sprint_1	Male	Soccer	8 weeks	2 sessions/week	5m	NA	NA
Aloui 2021b	Soccer	M(Male)	6-8 weeks	2	-0.35	0.233	17	-0.1	0.21	16	-1.0978	0.1408	8	8week	2day/week	Sprint	Aloui 2021	Sprint_2	Male	Soccer	8 weeks	2 sessions/week	20m	NA	NA
Aloui, 2022a	Soccer	M(Male)	6-8 weeks	5	-0.23	0.0917	17	-0.05	0.1552	17	-1.3787	0.1473	8	8week	5day/week	Sprint	Aloui, 2022	Sprint_3	Male	Soccer	8 weeks	5 sessions/week	10m	NA	NA
Aloui, 2022b	Soccer	M(Male)	6-8 weeks	5	-0.48	0.3143	17	-0.11	0.2706	17	-1.2319	0.1414	8	8week	5day/week	Sprint	Aloui, 2022	Sprint_4	Male	Soccer	8 weeks	5 sessions/week	30m	NA	NA
Beato, M 2018a	Soccer	M(Male)	6-8 weeks	2	-0.05	0.0854	11	-0.02	0.0854	10	-0.3371	0.1939	6	6week	2day/week	Sprint	Beato, M 2018	Sprint_5	Male	Soccer	6-7 weeks	2 sessions/week	10m	NA	NA
Beato, M 2018b	Soccer	M(Male)	6-8 weeks	2	-0.05	0.151	11	-0.03	0.1572	10	-0.1247	0.1913	6	6week	2day/week	Sprint	Beato, M 2018	Sprint_6	Male	Soccer	6-7 weeks	2 sessions/week	30m	NA	NA
Beato, M 2018c	Soccer	M(Male)	6-8 weeks	2	-0.08	0.2163	11	-0.04	0.2163	10	-0.1775	0.1917	6	6week	2day/week	Sprint	Beato, M 2018	Sprint_7	Male	Soccer	6-7 weeks	2 sessions/week	40m	NA	NA
Benito2013a	NA	42 Female; 40Male	6-8 weeks	2	-0.27	0.2594	19	0.02	0.4015	20	-0.8358	0.1121	8	8week	2day/week	Sprint	Benito2013	Sprint_8	Female	NA	8 weeks	2 sessions/week	30m	NA	NA
Bianchi, M.2019a	Soccer	M(Male)	6-8 weeks	4	-0.05	0.08	10	-0.08	0.0755	11	0.3708	0.1945	8	8week	4day/week	Sprint	Bianchi, M.2019	Sprint_9	Male	Soccer	8 weeks	4 sessions/week	10m	NA	NA
Bianchi, M.2019b	Soccer	M(Male)	6-8 weeks	4	-0.06	0.15	10	-0.1	0.1552	11	0.2513	0.1926	8	8week	4day/week	Sprint	Bianchi, M.2019	Sprint_10	Male	Soccer	8 weeks	4 sessions/week	30m	NA	NA
Bianchi, M.2019c	Soccer	M(Male)	6-8 weeks	4	-0.21	0.2563	10	-0.06	0.1752	11	-0.6623	0.2025	8	8week	4day/week	Sprint	Bianchi, M.2019	Sprint_11	Male	Soccer	8 weeks	4 sessions/week	40m	NA	NA
Bouguezzi, R 2020a	Soccer	M(Male)	6-8 weeks	1	-0.03	0.1552	15	-0.05	0.0854	15	0.1553	0.1338	8	8week	1day/week	Sprint	Bouguezzi, R 2020	Sprint_12	Male	Soccer	8 weeks	1 sessions/week	10m	NA	NA
Bouguezzi, R 2020b	Soccer	M(Male)	6-8 weeks	1	-0.06	0.3	15	0.01	0.15	15	-0.2872	0.1348	8	8week	1day/week	Sprint	Bouguezzi, R 2020	Sprint_13	Male	Soccer	8 weeks	1 sessions/week	20m	NA	NA
Bouguezzi, R 2020c	Soccer	M(Male)	6-8 weeks	1	-0.06	0.4258	15	0.05	0.2107	15	-0.3186	0.1351	8	8week	1day/week	Sprint	Bouguezzi, R 2020	Sprint_14	Male	Soccer	8 weeks	1 sessions/week	30m	NA	NA
Bouteraa, I 2020a	Basketball	F(Female)	6-8 weeks	2	-0.1	0.1229	16	-0.03	0.1054	10	-0.5813	0.1695	8	8week	2day/week	Sprint	Bouteraa, I 2020	Sprint_15	Female	Basketball	8 weeks	2 sessions/week	10m	NA	NA
Bouteraa, I 2020b	Basketball	F(Female)	6-8 weeks	2	-0.12	0.2193	16	-0.08	0.16	10	-0.1945	0.1633	8	8week	2day/week	Sprint	Bouteraa, I 2020	Sprint_16	Female	Basketball	8 weeks	2 sessions/week	20m	NA	NA
Buğa2022a	Basketball	M(Male)	6-8 weeks	2	-0.19	0.4629	12	-0.1	0.4454	12	-0.1913	0.1675	8	8week	2day/week	Sprint	Buğa2022	Sprint_17	Male	Basketball	8 weeks	2 sessions/week	20m	NA	NA
Chaabene, H 2017a	Soccer	M(Male)	6-8 weeks	2	-0.08	0.0624	13	-0.09	0.1353	12	0.0931	0.1604	8	8week	2day/week	Sprint	Chaabene, H 2017	Sprint_18	Male	Soccer	8 weeks	2 sessions/week	10m	NA	NA
Chaabene, H 2017b	Soccer	M(Male)	6-8 weeks	2	-0.12	0.1473	13	-0.11	0.2307	12	-0.0504	0.1603	8	8week	2day/week	Sprint	Chaabene, H 2017	Sprint_19	Male	Soccer	8 weeks	2 sessions/week	20m	NA	NA
Chaabene, H 2017c	Soccer	M(Male)	6-8 weeks	2	-0.14	0.1513	13	-0.14	0.34	12	0	0.1603	8	8week	2day/week	Sprint	Chaabene, H 2017	Sprint_20	Male	Soccer	8 weeks	2 sessions/week	30m	NA	NA
Chaabene, H 2017d	Soccer	M(Male)	6-8 weeks	2	-0.09	0.0529	13	-0.04	0.0954	12	-0.6342	0.169	8	8week	2day/week	Sprint	Chaabene, H 2017	Sprint_21	Male	Soccer	8 weeks	2 sessions/week	5m	NA	NA
Chaabene, H 2019a	Handball	F(Female)	6-8 weeks	2	-0.08	0.1044	12	0.03	0.0656	9	-1.1718	0.2306	8	8week	2day/week	Sprint	Chaabene, H 2019	Sprint_22	Female	Handball	8 weeks	2 sessions/week	5m	NA	NA
Chaabene, H 2019b	Handball	F(Female)	6-8 weeks	2	-0.11	0.1345	12	0.01	0.1054	9	-0.9359	0.2175	8	8week	2day/week	Sprint	Chaabene, H 2019	Sprint_23	Female	Handball	8 weeks	2 sessions/week	10m	NA	NA
Chaabene, H 2019c	Handball	F(Female)	6-8 weeks	2	-0.13	0.2326	12	0.03	0.1852	9	-0.718	0.208	8	8week	2day/week	Sprint	Chaabene, H 2019	Sprint_24	Female	Handball	8 weeks	2 sessions/week	20m	NA	NA
Chaouachi, M 2017a	Soccer	M(Male)	6-8 weeks	4	-0.08	0.0656	13	-0.15	0.08	13	0.9268	0.1717	8	8week	4day/week	Sprint	Chaouachi, M 2017	Sprint_25	Male	Soccer	8 weeks	4 sessions/week	10m	NA	NA
Chaouachi, M 2017b	Soccer	M(Male)	6-8 weeks	4	-0.09	0.19	13	-0.21	0.1552	13	0.6698	0.1632	8	8week	4day/week	Sprint	Chaouachi, M 2017	Sprint_26	Male	Soccer	8 weeks	4 sessions/week	30m	NA	NA
Chelly2014a	handball	M(Male)	6-8 weeks	2	0.77	0.326	12	0.11	0.4551	11	1.6195	0.2367	8	8week	2day/week	Sprint	Chelly2014	Sprint_27	Male	Handball	8 weeks	2 sessions/week	30m	NA	NA
Chtara2017a	Soccer	M(Male)	6-8 weeks	2	-0.07	0.1	10	-0.03	0.0755	10	-0.4324	0.2052	6	6week	2day/week	Sprint	Chtara2017	Sprint_28	Male	Soccer	6-7 weeks	2 sessions/week	30m	NA	NA
Davies2021a	NA	F(Female)	6-8 weeks	2	0.06	0.3245	33	-0.05	0.3959	40	0.2978	0.0559	7	7weeks	2day/week	Sprint	Davies2021	Sprint_29	Female	NA	6-7 weeks	2 sessions/week	5-10-5 (s)	NA	NA
Falch2022a	handball	F(Female)	6-8 weeks	2	-0.11	0.2252	10	-0.12	0.3045	11	0.0356	0.1909	6	6week	2day/week	Sprint	Falch2022	Sprint_30	Female	Handball	6-7 weeks	2 sessions/week	30m	NA	NA
Falch2022b	handball	F(Female)	6-8 weeks	2	-0.02	0.0721	10	-0.03	0.0854	11	0.1209	0.1913	6	6week	2day/week	Sprint	Falch2022	Sprint_31	Female	Handball	6-7 weeks	2 sessions/week	5m	NA	NA
Falch2022c	handball	F(Female)	6-8 weeks	2	-0.06	0.1054	10	-0.03	0.1212	11	-0.2526	0.1926	6	6week	2day/week	Sprint	Falch2022	Sprint_32	Female	Handball	6-7 weeks	2 sessions/week	10m	NA	NA
Falch2022d	handball	F(Female)	6-8 weeks	2	-0.05	0.1609	10	-0.03	0.1212	11	-0.1357	0.1914	6	6week	2day/week	Sprint	Falch2022	Sprint_33	Female	Handball	6-7 weeks	2 sessions/week	20m	NA	NA
Fathi2019a	volleyball	M(Male)	10-26 weeks	2	0	0.1	20	0	0.1	20	0	0.1	16	16week	2day/week	Sprint	Fathi2019	Sprint_34	Male	Volleyball	10-26 weeks	2 sessions/week	5m	NA	NA
Fathi2019b	volleyball	M(Male)	10-26 weeks	2	0	0.1	20	0	0.1732	20	0	0.1	16	16week	2day/week	Sprint	Fathi2019	Sprint_35	Male	Volleyball	10-26 weeks	2 sessions/week	10m	NA	NA
Ferley2020a	Soccer	24 males and 22 females	6-8 weeks	2	-0.08	0.1732	17	-0.01	0.2	15	-0.3665	0.1277	7	7weeks	2day/week	Sprint	Ferley2020	Sprint_36	Mixed	Soccer	6-7 weeks	2 sessions/week	9.1-m sprint	NA	NA
Ferley2020b	Soccer	24 males and 22 females	6-8 weeks	2	-0.12	0.3	17	-0.01	0.3	15	-0.3574	0.1276	7	7weeks	2day/week	Sprint	Ferley2020	Sprint_37	Mixed	Soccer	6-7 weeks	2 sessions/week	18.3-m sprint (s)	NA	NA
Fernandez J 2016a	Tennis	M(Male)	6-8 weeks	3	-0.06	0.1	24	-0.01	0.1	27	-0.4923	0.0812	8	8week	3day/week	Sprint	Fernandez J 2016	Sprint_38	Male	Tennis	8 weeks	3 sessions/week	5m	NA	NA
Fernandez J 2016b	Tennis	M(Male)	6-8 weeks	3	-0.08	0.1	24	-0.01	0.1	27	-0.6892	0.0836	8	8week	3day/week	Sprint	Fernandez J 2016	Sprint_39	Male	Tennis	8 weeks	3 sessions/week	10m	NA	NA
Fernandez J 2016c	Tennis	M(Male)	6-8 weeks	3	-0.13	0.2	24	-0.01	0.1732	27	-0.6343	0.0828	8	8week	3day/week	Sprint	Fernandez J 2016	Sprint_40	Male	Tennis	8 weeks	3 sessions/week	20m	NA	NA
Gonzalo2019a	Basketball	M(Male)	6-8 weeks	2	-0.06	0.0624	9	-0.03	0.0721	9	-0.4236	0.2278	6	6week	2day/week	Sprint	Gonzalo2019	Sprint_41	Male	Basketball	6-7 weeks	2 sessions/week	5m	NA	NA
Gonzalo2019b	Basketball	M(Male)	6-8 weeks	2	-0.06	0.0721	9	0	0.1	9	-0.6555	0.2356	6	6week	2day/week	Sprint	Gonzalo2019	Sprint_42	Male	Basketball	6-7 weeks	2 sessions/week	10m	NA	NA
Gonzalo2019c	Basketball	M(Male)	6-8 weeks	2	-0.07	0.1952	9	-0.03	0.2152	9	-0.1854	0.2233	6	6week	2day/week	Sprint	Gonzalo2019	Sprint_43	Male	Basketball	6-7 weeks	2 sessions/week	25m	NA	NA
Hammami2019a	Soccer	M(Male)	6-8 weeks	2	-0.08	0.0781	14	0.05	0.0529	12	-1.8587	0.2267	8	8week	2day/week	Sprint	Hammami2019	Sprint_44	Male	Soccer	8 weeks	2 sessions/week	5m	NA	NA
Hammami2019b	Soccer	M(Male)	6-8 weeks	2	-0.2	0.26	14	-0.1	0.3251	12	-0.332	0.1571	8	8week	2day/week	Sprint	Hammami2019	Sprint_45	Male	Soccer	8 weeks	2 sessions/week	40m	NA	NA
Hammami 2020-1a	handball	F(Female)	10-26 weeks	2	-0.13	0.0557	17	-0.04	0.05	17	-1.6607	0.1607	10	10week	2day/week	Sprint	Hammami 2020-1	Sprint_46	Female	Handball	10-26 weeks	2 sessions/week	5m	NA	NA
Hammami 2020-1b	handball	F(Female)	10-26 weeks	2	-0.14	0.05	17	-0.04	0.0624	17	-1.726	0.1642	10	10week	2day/week	Sprint	Hammami 2020-1	Sprint_47	Female	Handball	10-26 weeks	2 sessions/week	10m	NA	NA
Hammami 2020-1c	handball	F(Female)	10-26 weeks	2	-0.21	0.05	17	-0.07	0.0624	17	-2.4164	0.2089	10	10week	2day/week	Sprint	Hammami 2020-1	Sprint_48	Female	Handball	10-26 weeks	2 sessions/week	20m	NA	NA
Hammami 2020-1d	handball	F(Female)	10-26 weeks	2	-0.36	0.0624	17	-0.05	0.0624	17	-4.8467	0.4847	10	10week	2day/week	Sprint	Hammami 2020-1	Sprint_49	Female	Handball	10-26 weeks	2 sessions/week	30m	NA	NA
Hammami2020-2a	handball	M(Male)	6-8 weeks	3	-0.08	0.0721	10	-0.01	0.0458	10	-1.1097	0.2342	7	7weeks	3day/week	Sprint	Hammami2020-2	Sprint_50	Male	Handball	6-7 weeks	3 sessions/week	5m	NA	NA
Hammami2020-2b	handball	M(Male)	6-8 weeks	3	-0.13	0.1153	10	-0.02	0.0954	10	-0.9955	0.2275	7	7weeks	3day/week	Sprint	Hammami2020-2	Sprint_51	Male	Handball	6-7 weeks	3 sessions/week	10m	NA	NA
Hammami2020-2c	handball	M(Male)	6-8 weeks	3	-0.18	0.1908	10	-0.01	0.1908	10	-0.8534	0.2202	7	7weeks	3day/week	Sprint	Hammami2020-2	Sprint_52	Male	Handball	6-7 weeks	3 sessions/week	20m	NA	NA
Hammami2020-3a	Soccer	M(Male)	10-26 weeks	2	-0.04	0.0436	12	0.01	0.0436	12	-1.1075	0.1945	10	10week	2day/week	Sprint	Hammami2020-3	Sprint_53	Male	Soccer	10-26 weeks	2 sessions/week	5m	NA	NA
Hammami2020-3b	Soccer	M(Male)	10-26 weeks	2	-0.02	0.0721	12	0	0.0529	12	-0.3053	0.1688	10	10week	2day/week	Sprint	Hammami2020-3	Sprint_54	Male	Soccer	10-26 weeks	2 sessions/week	10m	NA	NA
Hammami2020-3c	Soccer	M(Male)	10-26 weeks	2	-0.19	0.0872	12	0.01	0.0755	12	-2.368	0.2941	10	10week	2day/week	Sprint	Hammami2020-3	Sprint_55	Male	Soccer	10-26 weeks	2 sessions/week	20m	NA	NA
Hammami2020-3d	Soccer	M(Male)	10-26 weeks	2	-0.14	0.1323	12	0.09	0.1044	12	-1.8636	0.2456	10	10week	2day/week	Sprint	Hammami2020-3	Sprint_56	Male	Soccer	10-26 weeks	2 sessions/week	30m	NA	NA
Hammami2020-3e	Soccer	M(Male)	10-26 weeks	2	-0.19	0.1308	12	-0.06	0.2117	12	-0.7135	0.1782	10	10week	2day/week	Sprint	Hammami2020-3	Sprint_57	Male	Soccer	10-26 weeks	2 sessions/week	40m	NA	NA
Hammami2021a	handball	M(Male)	6-8 weeks	2	-0.1	0.0557	17	-0.02	0.0872	15	-1.0814	0.145	8	8week	2day/week	Sprint	Hammami2021	Sprint_58	Male	Handball	8 weeks	2 sessions/week	5m	NA	NA
Hammami2021b	handball	M(Male)	6-8 weeks	2	-0.16	0.0656	17	-0.01	0.0872	15	-1.9134	0.1865	8	8week	2day/week	Sprint	Hammami2021	Sprint_59	Male	Handball	8 weeks	2 sessions/week	10m	NA	NA
Hammami2021c	handball	M(Male)	6-8 weeks	2	-0.25	0.2138	17	-0.02	0.167	15	-1.1594	0.1479	8	8week	2day/week	Sprint	Hammami2021	Sprint_60	Male	Handball	8 weeks	2 sessions/week	20m	NA	NA
Hammami2021d	handball	M(Male)	6-8 weeks	2	-0.42	0.3245	17	-0.01	0.3219	15	-1.2363	0.151	8	8week	2day/week	Sprint	Hammami2021	Sprint_61	Male	Handball	8 weeks	2 sessions/week	30m	NA	NA
Hernandez-Martinez2023a	Volleyball	M(Male)	6-8 weeks	1	-0.07	0.2425	15	-0.02	0.2052	12	-0.2137	0.1509	8	8week	1day/week	Sprint	Hernandez-Martinez2023	Sprint_62	Male	Volleyball	8 weeks	1 sessions/week	5m	NA	NA
Hernandez-Martinez2023b	Volleyball	M(Male)	6-8 weeks	2	-0.06	0.2498	14	-0.02	0.2052	12	-0.1681	0.1554	8	8week	2day/week	Sprint	Hernandez-Martinez2023	Sprint_63	Male	Volleyball	8 weeks	2 sessions/week	5m	NA	NA
Hernandez-Martinez2023c	Volleyball	M(Male)	6-8 weeks	1	-0.1	0.2524	15	-0.02	0.2651	12	-0.3006	0.1518	8	8week	1day/week	Sprint	Hernandez-Martinez2023	Sprint_64	Male	Volleyball	8 weeks	1 sessions/week	10m	NA	NA
Hernandez-Martinez2023d	Volleyball	M(Male)	6-8 weeks	2	-0.07	0.28	14	-0.02	0.2651	12	-0.1772	0.1554	8	8week	2day/week	Sprint	Hernandez-Martinez2023	Sprint_65	Male	Volleyball	8 weeks	2 sessions/week	10m	NA	NA
Hoyo2016a	Soccer	M(Male)	6-8 weeks	2	0	0.0755	9	0.01	0.07	11	-0.1321	0.2025	8	8week	2day/week	Sprint	Hoyo2016	Sprint_66	Male	Soccer	8 weeks	2 sessions/week	10m	NA	NA
Idrizovic 2017a	Volleyball	F(Female)	10-26 weeks	2	-0.23	0.2646	13	0	0.2646	17	-0.8458	0.1485	12	12week	2day/week	Sprint	Idrizovic 2017	Sprint_67	Female	Volleyball	10-26 weeks	2 sessions/week	20m	NA	NA
Idrizovic 2017b	Volleyball	F(Female)	10-26 weeks	2	-0.1	0.3	17	0	0.2646	17	-0.3452	0.1195	12	12week	2day/week	Sprint	Idrizovic 2017	Sprint_68	Female	Volleyball	10-26 weeks	2 sessions/week	20m	NA	NA
Kobel, R 2017a	Soccer	M(Male)	6-8 weeks	2	0.06	0.0624	9	0.03	0.0458	11	0.5335	0.2099	6	6week	2day/week	Sprint	Kobel, R 2017	Sprint_69	Male	Soccer	6-7 weeks	2 sessions/week	5m	NA	NA
Kobel, R 2017b	Soccer	M(Male)	6-8 weeks	2	0.06	0.0721	9	0.03	0.07	11	0.405	0.2066	6	6week	2day/week	Sprint	Kobel, R 2017	Sprint_70	Male	Soccer	6-7 weeks	2 sessions/week	10m	NA	NA
Kobel, R 2017c	Soccer	M(Male)	6-8 weeks	2	0.07	0.1054	9	0.05	0.11	11	0.1774	0.2029	6	6week	2day/week	Sprint	Kobel, R 2017	Sprint_71	Male	Soccer	6-7 weeks	2 sessions/week	20m	NA	NA
Kryeziu2023a	NA	M(Male)	10-26 weeks	3	-0.18	0.4933	90	0.72	0.6534	105	-1.5324	0.0267	12	12week	3day/week	Sprint	Kryeziu2023	Sprint_72	Male	NA	10-26 weeks	3 sessions/week	30m	NA	NA
Kryeziu2023b	NA	M(Male)	10-26 weeks	3	-0.35	1.2835	90	0.5	1.4217	105	-0.6227	0.0216	12	12week	3day/week	Sprint	Kryeziu2023	Sprint_73	Male	NA	10-26 weeks	3 sessions/week	80m	NA	NA
Kryeziu2023c	NA	M(Male)	10-26 weeks	3	-0.55	1.5646	90	0.34	1.6974	105	-0.5414	0.0214	12	12week	3day/week	Sprint	Kryeziu2023	Sprint_74	Male	NA	10-26 weeks	3 sessions/week	100m	NA	NA
Kurt2023a	Soccer	M(Male)	6-8 weeks	2	-0.1	0.1411	11	-0.07	0.1345	11	-0.2094	0.1829	6	6week	2day/week	Sprint	Kurt2023	Sprint_75	Male	Soccer	6-7 weeks	2 sessions/week	10m	NA	NA
Kurt2023b	Soccer	M(Male)	6-8 weeks	2	-0.09	0.2883	11	-0.09	0.2128	11	0	0.1818	6	6week	2day/week	Sprint	Kurt2023	Sprint_76	Male	Soccer	6-7 weeks	2 sessions/week	20m	NA	NA
Liu, G 2024a	Soccer	M(Male)	6-8 weeks	4	-0.03	0.0361	17	0	0.0361	17	-0.8124	0.128	8	8week	4day/week	Sprint	Liu, G 2024	Sprint_77	Male	Soccer	8 weeks	4 sessions/week	10m	NA	NA
Liu, G 2024b	Soccer	M(Male)	6-8 weeks	2	-0.03	0.0265	17	0	0.0361	17	-0.9263	0.1311	8	8week	2day/week	Sprint	Liu, G 2024	Sprint_78	Male	Soccer	8 weeks	2 sessions/week	10m	NA	NA
Lloyd2016a	NA	M(Male)	6-8 weeks	2	-0.1	0.2	10	-0.1	0.2	10	0	0.2	6	6week	2day/week	Sprint	Lloyd2016	Sprint_79	Male	NA	6-7 weeks	2 sessions/week	10m	NA	NA
Lloyd2016b	NA	M(Male)	6-8 weeks	2	-0.1	0.2	10	-0.1	0.3	10	0	0.2	6	6week	2day/week	Sprint	Lloyd2016	Sprint_80	Male	NA	6-7 weeks	2 sessions/week	20m	NA	NA
Makhlouf, I 2018a	Soccer	M(Male)	6-8 weeks	2	-0.06	0.1	21	0.01	0.2	16	-0.453	0.1131	8	8week	2day/week	Sprint	Makhlouf, I 2018	Sprint_81	Male	Soccer	8 weeks	2 sessions/week	10m	NA	NA
Makhlouf, I 2018b	Soccer	M(Male)	6-8 weeks	2	-0.06	0.1	20	0.01	0.2	16	-0.449	0.1155	8	8week	2day/week	Sprint	Makhlouf, I 2018	Sprint_82	Male	Soccer	8 weeks	2 sessions/week	10m	NA	NA
Makhlouf, I 2018c	Soccer	M(Male)	6-8 weeks	2	-0.09	0.2646	21	0.01	0.3606	16	-0.3163	0.1115	8	8week	2day/week	Sprint	Makhlouf, I 2018	Sprint_83	Male	Soccer	8 weeks	2 sessions/week	30m	NA	NA
Makhlouf, I 2018d	Soccer	M(Male)	6-8 weeks	2	-0.12	0.2646	20	0.01	0.3606	16	-0.4092	0.115	8	8week	2day/week	Sprint	Makhlouf, I 2018	Sprint_84	Male	Soccer	8 weeks	2 sessions/week	30m	NA	NA
Marzouki2023a	Soccer	M(Male)	6-8 weeks	2	-0.09	0.0954	12	-0.06	0.09	12	-0.3123	0.1689	8	8week	2day/week	Sprint	Marzouki2023	Sprint_85	Male	Soccer	8 weeks	2 sessions/week	10m	NA	NA
Marzouki2023b	Soccer	M(Male)	6-8 weeks	2	-0.14	0.1752	12	-0.07	0.1652	12	-0.3969	0.1702	8	8week	2day/week	Sprint	Marzouki2023	Sprint_86	Male	Soccer	8 weeks	2 sessions/week	20m	NA	NA
Moran, J 2016a	Hockey	M(Male)	6-8 weeks	2	-0.01	0.1253	9	0.01	0.1054	12	-0.1682	0.1952	6	6week	2day/week	Sprint	Moran, J 2016	Sprint_87	Male	Hockey	6-7 weeks	2 sessions/week	10m	NA	NA
Moran, J 2016b	Hockey	M(Male)	6-8 weeks	2	-0.05	0.1323	8	-0.02	0.1873	9	-0.1737	0.2371	6	6week	2day/week	Sprint	Moran, J 2016	Sprint_88	Male	Hockey	6-7 weeks	2 sessions/week	10m	NA	NA
Moran, J 2016c	Hockey	M(Male)	6-8 weeks	2	-0.03	0.326	9	0.05	0.4115	12	-0.2033	0.1955	6	6week	2day/week	Sprint	Moran, J 2016	Sprint_89	Male	Hockey	6-7 weeks	2 sessions/week	30m	NA	NA
Moran, J 2016d	Hockey	M(Male)	6-8 weeks	2	-0.02	0.2805	8	-0.03	0.4969	9	0.0231	0.2361	6	6week	2day/week	Sprint	Moran, J 2016	Sprint_90	Male	Hockey	6-7 weeks	2 sessions/week	30m	NA	NA
Negra 2017-1a	Soccer	M(Male)	6-8 weeks	2	-0.1	0.1	16	-0.2	0.1	17	0.9756	0.1367	8	8week	2day/week	Sprint	Negra 2017-1	Sprint_91	Male	Soccer	8 weeks	2 sessions/week	20m	NA	NA
Negra 2017-2a	Soccer	M(Male)	6-8 weeks	2	-0.18	0.0889	14	-0.04	0.0721	18	-1.7099	0.1757	8	8week	2day/week	Sprint	Negra 2017-2	Sprint_92	Male	Soccer	8 weeks	2 sessions/week	10m	NA	NA
Negra 2017-2b	Soccer	M(Male)	6-8 weeks	2	-0.3	0.1217	14	-0.02	0.1513	18	-1.9601	0.191	8	8week	2day/week	Sprint	Negra 2017-2	Sprint_93	Male	Soccer	8 weeks	2 sessions/week	20m	NA	NA
Negra 2017-2c	Soccer	M(Male)	6-8 weeks	2	-0.31	0.2691	14	-0.19	0.2265	18	-0.4758	0.1308	8	8week	2day/week	Sprint	Negra 2017-2	Sprint_94	Male	Soccer	8 weeks	2 sessions/week	30m	NA	NA
Negra2020a	Soccer	M(Male)	6-8 weeks	2	-0.1	0.2	13	-0.2	0.2	11	0.4828	0.1731	8	8week	2day/week	Sprint	Negra2020	Sprint_95	Male	Soccer	8 weeks	2 sessions/week	20m	NA	NA
Norgeot2024a	Soccer	M(Male)	10-26 weeks	2	-0.11	0.3936	10	0.05	0.336	10	-0.4188	0.2049	12	12week	2day/week	Sprint	Norgeot2024	Sprint_96	Male	Soccer	10-26 weeks	2 sessions/week	30m	NA	NA
Norgeot2024b	Soccer	M(Male)	10-26 weeks	2	-0.11	0.4651	10	0.06	0.3759	10	-0.385	0.2041	12	12week	2day/week	Sprint	Norgeot2024	Sprint_97	Male	Soccer	10-26 weeks	2 sessions/week	35	NA	NA
Norgeot2024c	Soccer	M(Male)	10-26 weeks	2	-0.18	0.5538	10	0.06	0.4158	10	-0.4694	0.2061	12	12week	2day/week	Sprint	Norgeot2024	Sprint_98	Male	Soccer	10-26 weeks	2 sessions/week	40m	NA	NA
Novak2023a	Tennis	15 males and 15 females	6-8 weeks	2	-0.11	0.1054	15	-0.08	0.1453	15	-0.23	0.1343	6	6week	2day/week	Sprint	Novak2023	Sprint_99	Mixed	Tennis	6-7 weeks	2 sessions/week	5m	NA	NA
Novak2023b	Tennis	15 males and 15 females	6-8 weeks	2	-0.25	0.1682	15	-0.21	0.24	15	-0.1878	0.134	6	6week	2day/week	Sprint	Novak2023	Sprint_100	Mixed	Tennis	6-7 weeks	2 sessions/week	10m	NA	NA
Novak2023c	Tennis	15 males and 15 females	6-8 weeks	2	-0.26	0.3027	15	-0.17	0.46	15	-0.2249	0.1342	6	6week	2day/week	Sprint	Novak2023	Sprint_101	Mixed	Tennis	6-7 weeks	2 sessions/week	20m	NA	NA
Padrón-Cabo2021a	Soccer	M(Male)	6-8 weeks	2	0	0.0656	10	0.03	0.0721	10	-0.4169	0.2048	6	6week	2day/week	Sprint	Padrón-Cabo2021	Sprint_102	Male	Soccer	6-7 weeks	2 sessions/week	5m	NA	NA
Padrón-Cabo2021b	Soccer	M(Male)	6-8 weeks	2	-0.02	0.1353	10	0.02	0.11	10	-0.3107	0.2027	6	6week	2day/week	Sprint	Padrón-Cabo2021	Sprint_103	Male	Soccer	6-7 weeks	2 sessions/week	10m	NA	NA
Padrón-Cabo2021c	Soccer	M(Male)	6-8 weeks	2	-0.08	0.2166	10	-0.05	0.2524	10	-0.1222	0.2004	6	6week	2day/week	Sprint	Padrón-Cabo2021	Sprint_104	Male	Soccer	6-7 weeks	2 sessions/week	20m	NA	NA
Palma2021a	Basketball	M(Male)	6-8 weeks	2	-0.1	0.2646	7	-0.1	0.2	7	0	0.2857	6	6week	2day/week	Sprint	Palma2021	Sprint_105	Male	Basketball	6-7 weeks	2 sessions/week	10m	NA	NA
Ramirez-Campillo2018a	Soccer	M(Male)	6-8 weeks	2	-0.16	0.6	24	0.06	0.5	24	-0.3918	0.085	7	7weeks	2day/week	Sprint	Ramirez-Campillo2018	Sprint_106	Male	Soccer	6-7 weeks	2 sessions/week	20m	NA	NA
Ramirez-Campillo2019a	Soccer	M(Male)	6-8 weeks	2	-0.04	0.5351	19	0.12	0.466	20	-0.313	0.104	7	7weeks	2day/week	Sprint	Ramirez-Campillo2019	Sprint_107	Male	Soccer	6-7 weeks	2 sessions/week	20m	NA	NA
Ramirez-Campillo2020-1a	Soccer	M(Male)	6-8 weeks	2	-0.02	0.2452	14	-0.06	0.3951	12	0.1201	0.1551	7	7weeks	2day/week	Sprint	Ramirez-Campillo2020-1	Sprint_108	Male	Soccer	6-7 weeks	2 sessions/week	20m	NA	NA
Ramirez-Campillo2020-2a	Soccer	M(Male)	6-8 weeks	2	-0.31	0.6121	8	-0.09	0.5467	7	-0.3553	0.2727	8	8week	2day/week	Sprint	Ramirez-Campillo2020-2	Sprint_109	Male	Soccer	8 weeks	2 sessions/week	30m	NA	NA
Sáez de Villarrea2021a	Basketball	M(Male)	6-8 weeks	2	0	0.3551	10	-0.01	0.3716	10	0.0264	0.2	7	7weeks	2day/week	Sprint	Sáez de Villarrea2021	Sprint_110	Male	Basketball	6-7 weeks	2 sessions/week	20m	NA	NA
Sáez de Villarreal 2015a	Soccer	NA	10-26 weeks	2	-0.07	0.1	13	0.03	0.1	13	-0.9684	0.1734	26	26week	2day/week	Sprint	Sáez de Villarreal 2015	Sprint_111	NA	Soccer	10-26 weeks	2 sessions/week	5m	NA	NA
Sáez de Villarreal 2015b	Soccer	NA	10-26 weeks	2	-0.09	0.1	13	0.02	0.1	13	-1.0653	0.1775	26	26week	2day/week	Sprint	Sáez de Villarreal 2015	Sprint_112	NA	Soccer	10-26 weeks	2 sessions/week	10m	NA	NA
Söhnlein 2014a	Soccer	M(Male)	10-26 weeks	2	-0.04	0.04	12	-0.02	0.0436	10	-0.4619	0.1887	16	16week	2day/week	Sprint	Söhnlein 2014	Sprint_113	Male	Soccer	10-26 weeks	2 sessions/week	5m	NA	NA
Söhnlein 2014b	Soccer	M(Male)	10-26 weeks	2	-0.04	0.06	12	-0.01	0.0755	10	-0.4281	0.1879	16	16week	2day/week	Sprint	Söhnlein 2014	Sprint_114	Male	Soccer	10-26 weeks	2 sessions/week	10m	NA	NA
Söhnlein 2014c	Soccer	M(Male)	10-26 weeks	2	-0.1	0.1249	12	-0.05	0.1054	10	-0.4128	0.1876	16	16week	2day/week	Sprint	Söhnlein 2014	Sprint_115	Male	Soccer	10-26 weeks	2 sessions/week	20m	NA	NA
Söhnlein 2014d	Soccer	M(Male)	10-26 weeks	2	-0.11	0.1609	12	-0.09	0.167	10	-0.1175	0.1837	16	16week	2day/week	Sprint	Söhnlein 2014	Sprint_116	Male	Soccer	10-26 weeks	2 sessions/week	30m	NA	NA
Söyler,2024a	Soccer	M(Male)	6-8 weeks	5	-0.1	0.0455	14	-0.1	0.031	14	0	0.1429	8	8week	5day/week	Sprint	Söyler,2024	Sprint_117	Male	Soccer	8 weeks	5 sessions/week	Sprint10m (sec)	NA	NA
Söyler,2024b	Soccer	M(Male)	6-8 weeks	5	-0.46	0.2734	14	-0.34	0.2239	14	-0.4662	0.147	8	8week	5day/week	Sprint	Söyler,2024	Sprint_118	Male	Soccer	8 weeks	5 sessions/week	Sprint30m (sec)	NA	NA
Söyler,2024c	Soccer	M(Male)	6-8 weeks	5	-0.53	0.1647	14	-0.27	0.1367	14	-1.6677	0.1963	8	8week	5day/week	Sprint	Söyler,2024	Sprint_119	Male	Soccer	8 weeks	5 sessions/week	Sprint40m (sec)	NA	NA
Thaqi 2020a	NA	M(Male)	10-26 weeks	3	-0.305	0.3081	110	-0.073	0.3161	110	-0.7408	0.0194	12	12week	3day/week	Sprint	Thaqi 2020	Sprint_120	Male	NA	10-26 weeks	3 sessions/week	10m	NA	NA
Thaqi 2020b	NA	M(Male)	10-26 weeks	3	-0.433	0.4668	110	-0.09	0.4657	110	-0.7331	0.0194	12	12week	3day/week	Sprint	Thaqi 2020	Sprint_121	Male	NA	10-26 weeks	3 sessions/week	20m	NA	NA
Vera-Assaoka et al.2020a	Soccer	M(Male)	6-8 weeks	2	-0.03	0.3	16	0.1	0.3	16	-0.4224	0.128	7	7weeks	2day/week	Sprint	Vera-Assaoka et al.2020	Sprint_122	Male	Soccer	6-7 weeks	2 sessions/week	20m	NA	NA
Vera-Assaoka et al.2020b	Soccer	M(Male)	6-8 weeks	2	-0.02	0.4583	22	0.18	0.3606	22	-0.4764	0.0936	7	7weeks	2day/week	Sprint	Vera-Assaoka et al.2020	Sprint_123	Male	Soccer	6-7 weeks	2 sessions/week	20m	NA	NA
Beato, M 2018a	Soccer	M(Male)	6-8 weeks	2	0.01	0.1253	11	0	0.1253	10	0.0766	0.1911	6	6week	2day/week	Agility	Beato, M 2018	Agility_1	Male	Soccer	6-7 weeks	2 sessions/week	NA	Agility敏捷	505 COD test (s)
Bianchi, M.2019a	Soccer	M(Male)	6-8 weeks	4	-0.09	0.1513	10	-0.1	0.16	11	0.0616	0.191	8	8week	4day/week	Agility	Bianchi, M.2019	Agility_2	Male	Soccer	8 weeks	4 sessions/week	NA	Agility敏捷	505 COD test (s)
Buğa2022a	Basketball	M(Male)	6-8 weeks	2	-0.51	1.61	12	-0.01	0.8486	12	-0.3751	0.1699	8	8week	2day/week	Agility	Buğa2022	Agility_3	Male	Basketball	8 weeks	2 sessions/week	NA	Agility敏捷	basketball-specific agility test
Chtara2017a	Soccer	M(Male)	6-8 weeks	2	-0.15	0.2066	10	-0.05	0.2152	10	-0.454	0.2057	6	6week	2day/week	Agility	Chtara2017	Agility_4	Male	Soccer	6-7 weeks	2 sessions/week	NA	Agility敏捷	Zigzag 20m (s)
Ferley2020a	Soccer	24 males and 22 females	6-8 weeks	2	-0.16	0.3	17	-0.01	0.4	15	-0.4175	0.1284	7	7weeks	2day/week	Agility	Ferley2020	Agility_5	Mixed	Soccer	6-7 weeks	2 sessions/week	NA	Agility敏捷	pro agility change of direction
Fernandez 2016a	Tennis	M(Male)	6-8 weeks	3	-0.09	0.2	24	-0.01	0.1	27	-0.5076	0.0813	8	8week	3day/week	Agility	Fernandez 2016	Agility_6	Male	Tennis	8 weeks	3 sessions/week	NA	Agility敏捷	505 COD test (s)
Hammami 2020-2a	handball	M(Male)	6-8 weeks	3	-0.43	0.3483	10	0.01	0.3341	10	-1.2349	0.2424	7	7weeks	3day/week	Agility	Hammami 2020-2	Agility_7	Male	Handball	6-7 weeks	3 sessions/week	NA	Agility敏捷	T-Half (s)
Hammami2021a	handball	M(Male)	6-8 weeks	2	-0.37	0.3012	17	-0.01	0.2052	15	-1.3455	0.1557	8	8week	2day/week	Agility	Hammami2021	Agility_8	Male	Handball	8 weeks	2 sessions/week	NA	Agility敏捷	T-Half (s)
Jlid2019a	Soccer	M(Male)	6-8 weeks	2	-0.4	0.8	14	0	0.6557	14	-0.5309	0.1483	8	8week	2day/week	Agility	Jlid2019	Agility_9	Male	Soccer	8 weeks	2 sessions/week	NA	Agility敏捷	T-Test (s)
Kurt2023a	Soccer	M(Male)	6-8 weeks	2	0.02	0.4004	11	-0.06	0.4341	11	0.1843	0.1827	6	6week	2day/week	Agility	Kurt2023	Agility_10	Male	Soccer	6-7 weeks	2 sessions/week	NA	Agility敏捷	Modified T-Test
Marzouki2023a	Soccer	M(Male)	6-8 weeks	2	-0.25	0.4513	12	-0.09	0.4115	12	-0.3577	0.1696	8	8week	2day/week	Agility	Marzouki2023	Agility_11	Male	Soccer	8 weeks	2 sessions/week	NA	Agility敏捷	COD−15 m (s)
Marzouki2023b	Soccer	M(Male)	6-8 weeks	2	-0.8	0.5	13	0.35	0.4173	11	-2.3919	0.2979	8	8week	2day/week	Agility	Marzouki2023	Agility_12	Male	Soccer	8 weeks	2 sessions/week	NA	Agility敏捷	T-Test (s)
Novak2023a	Tennis	15 males and 15 females	6-8 weeks	2	-0.47	0.9918	15	-0.04	1.7754	15	-0.2909	0.1348	6	6week	2day/week	Agility	Novak2023	Agility_13	Mixed	Tennis	6-7 weeks	2 sessions/week	NA	Agility敏捷	T-Test (s)
Padrón-Cabo2021a	Soccer	M(Male)	6-8 weeks	2	-0.04	0.3812	10	-0.04	0.3651	10	0	0.2	6	6week	2day/week	Agility	Padrón-Cabo2021	Agility_14	Male	Soccer	6-7 weeks	2 sessions/week	NA	Agility敏捷	Agility Test
Ramirez-Campillo2018a	Soccer	M(Male)	6-8 weeks	2	-0.9	1.5395	24	-0.2	1.6523	24	-0.4312	0.0854	7	7weeks	2day/week	Agility	Ramirez-Campillo2018	Agility_15	Male	Soccer	6-7 weeks	2 sessions/week	NA	Agility敏捷	Change of direction speed test (s)
Ramirez-Campillo2019a	Soccer	M(Male)	6-8 weeks	2	-0.7	2.623	19	0.7	2.7706	20	-0.508	0.1061	7	7weeks	2day/week	Agility	Ramirez-Campillo2019	Agility_16	Male	Soccer	6-7 weeks	2 sessions/week	NA	Agility敏捷	COD speed
Ramirez-Campillo2020-1a	Soccer	M(Male)	6-8 weeks	2	-0.12	0.4471	14	0.32	0.5456	12	-0.8613	0.1702	7	7weeks	2day/week	Agility	Ramirez-Campillo2020-1	Agility_17	Male	Soccer	6-7 weeks	2 sessions/week	NA	Agility敏捷	Change of direction speed test (s)
Ramirez-Campillo2020-2a	Soccer	M(Male)	6-8 weeks	2	-0.27	0.8062	8	-0.09	0.5656	7	-0.2402	0.2701	8	8week	2day/week	Agility	Ramirez-Campillo2020-2	Agility_18	Male	Soccer	8 weeks	2 sessions/week	NA	Agility敏捷	Change of direction speed test (s)
Sáez de Villarrea2021a	Basketball	M(Male)	6-8 weeks	2	-0.47	0.9789	10	-0.04	0.6351	10	-0.4991	0.2069	7	7weeks	2day/week	Agility	Sáez de Villarrea2021	Agility_19	Male	Basketball	6-7 weeks	2 sessions/week	NA	Agility敏捷	Zigzag 20m (s)
Sáez de Villarreal 2015a	Soccer	NA	10-26 weeks	2	-0.33	0.2646	13	-0.03	0.1	13	-1.4526	0.1978	26	26week	2day/week	Agility	Sáez de Villarreal 2015	Agility_20	NA	Soccer	10-26 weeks	2 sessions/week	NA	Agility敏捷	Agility Right (s)
Sáez de Villarreal 2015b	Soccer	NA	10-26 weeks	2	-0.25	0.2646	13	-0.04	0.1	13	-1.0168	0.1754	26	26week	2day/week	Agility	Sáez de Villarreal 2015	Agility_21	NA	Soccer	10-26 weeks	2 sessions/week	NA	Agility敏捷	Agility Left
Sáez de Villarreal 2015c	Soccer	NA	10-26 weeks	2	-0.38	0.3464	13	-0.02	0.1778	13	-1.2663	0.1873	26	26week	2day/week	Agility	Sáez de Villarreal 2015	Agility_22	NA	Soccer	10-26 weeks	2 sessions/week	NA	Agility敏捷	Agility with ball right
Sáez de Villarreal 2015d	Soccer	NA	10-26 weeks	2	-0.36	0.2646	13	-0.02	0.1732	13	-1.4725	0.199	26	26week	2day/week	Agility	Sáez de Villarreal 2015	Agility_23	NA	Soccer	10-26 weeks	2 sessions/week	NA	Agility敏捷	Agility with ball left (s)
Sammoud,2024a	Soccer	M(Male)	6-8 weeks	5	-0.14	0.1249	13	-0.04	0.0985	14	-0.8662	0.1634	8	8week	5day/week	Agility	Sammoud,2024	Agility_24	Male	Soccer	8 weeks	5 sessions/week	NA	Agility敏捷	5-0-5CoD
Söhnlein 2014a	Soccer	M(Male)	10-26 weeks	2	-0.71	0.7087	12	-0.18	0.591	10	-0.7744	0.1983	16	16week	2day/week	Agility	Söhnlein 2014	Agility_25	Male	Soccer	10-26 weeks	2 sessions/week	NA	Agility敏捷	hurdle agility run(s)
Söyler 2024a	Soccer	M(Male)	6-8 weeks	5	-0.3	0.119	14	-0.27	0.111	14	-0.2531	0.1441	8	8week	5day/week	Agility	Söyler 2024	Agility_26	Male	Soccer	8 weeks	5 sessions/week	NA	Agility敏捷	505 COD test (s)
Vera-Assaoka 2020a	Soccer	M(Male)	6-8 weeks	2	-1.1	1.0536	16	0.8	1.6	16	-1.3672	0.1562	7	7weeks	2day/week	Agility	Vera-Assaoka 2020	Agility_27	Male	Soccer	6-7 weeks	2 sessions/week	NA	Agility敏捷	Illinois Agility Test（s）
Vera-Assaoka 2020b	Soccer	M(Male)	6-8 weeks	2	-0.6	1.7692	22	0.6	1.8	22	-0.6603	0.0961	7	7weeks	2day/week	Agility	Vera-Assaoka 2020	Agility_28	Male	Soccer	6-7 weeks	2 sessions/week	NA	Agility敏捷	Illinois Agility Test（s）
