# Supplementary material for: The effects of plyometric training on adolescent sports performance: a systematic review and meta-analysis
Source: PeerJ. 2026 Jul 23;14:e21585. doi: 10.7717/peerj.21585 (PMC13401847; doi:10.7717/peerj.21585)
Supplement: Supplemental Information 5 [file peerj-14-21585-s005.zip › dependency_adjusted_outputs/data_audit_counts.csv]

outcome	k_effects	k_clusters	max_effects_per_cluster	missing_sport	missing_sex
Jump	138	63	6	9	2
Sprint	123	52	5	9	2
Agility	28	23	4	0	4
