# Supplementary material for: The effects of plyometric training on adolescent sports performance: a systematic review and meta-analysis
Source: PeerJ. 2026 Jul 23;14:e21585. doi: 10.7717/peerj.21585 (PMC13401847; doi:10.7717/peerj.21585)
Supplement: Supplemental Information 5 [file peerj-14-21585-s005.zip › dependency_adjusted_outputs/rve_multilevel_moderator_models.csv]

outcome	analysis	moderator	term	estimate	SE_CR2	t	df	p	ci_lower	ci_upper	k_effects	k_clusters	sigma2_study	sigma2_effect
Jump	moderator_model	weeks	intrcpt	0.177692717265478	0.241045712130622	0.737174354585434	5.16630084273941	0.493115554555061	-0.435983639095613	0.791369073626568	138	63	0.30512846239372	0.0371040240663522
Jump	moderator_model	weeks	weeks	0.0517374192155468	0.029399167917419	1.75982597061506	3.03117740128556	0.175722336858095	-0.0412817919011764	0.14475663033227	138	63	0.30512846239372	0.0371040240663522
Jump	moderator_model	freq_n	intrcpt	0.733201789273375	0.265228463041556	2.76441593358891	13.8705733439065	0.0153139764100233	0.163844928854307	1.30255864969244	138	63	0.328481292837517	0.0372111807430843
Jump	moderator_model	freq_n	freq_n	-0.0519062529896056	0.122815149515682	-0.422637216941855	7.62554319822443	0.684224396775526	-0.33755761010326	0.233745104124048	138	63	0.328481292837517	0.0372111807430843
Jump	moderator_model	duration3	intrcpt	0.426710912869645	0.0893807805366615	4.77407906160117	20.5000610646885	0.000108739471109024	0.240557001440774	0.612864824298517	138	63	0.246088823922999	0.0371991964334442
Jump	moderator_model	duration3	duration38 weeks	0.0802955346439805	0.150725296173903	0.532727662059709	42.840751868361	0.596974760244415	-0.223703673399902	0.384294742687863	138	63	0.246088823922999	0.0371991964334442
Jump	moderator_model	duration3	duration310-26 weeks	0.816091078374552	0.209531040067635	3.89484573794472	20.2634658509617	0.000881657391151389	0.379381013409308	1.2528011433398	138	63	0.246088823922999	0.0371991964334442
Jump	moderator_model	sex_group	intrcpt	0.596014980267822	0.0979870651898434	6.08258834074766	46.0812422927784	2.16370304279677e-07	0.39878663137645	0.793243329159194	136	62	0.340061903419966	0.0377536908419877
Jump	moderator_model	sex_group	sex_groupFemale	0.0830811298743202	0.231655080561648	0.358641518558064	14.2988238977487	0.725103347852293	-0.412797231266573	0.578959491015213	136	62	0.340061903419966	0.0377536908419877
Jump	moderator_model	sex_group	sex_groupMixed	-0.0632724994892149	0.206760622871606	-0.30601813154967	2.26244760496899	0.785493826309662	-0.860961451071671	0.734416452093241	136	62	0.340061903419966	0.0377536908419877
Jump	moderator_model	sport_group	intrcpt	0.483368390310275	0.104432473043846	4.62852574703784	34.3507312188205	5.07881976148699e-05	0.271215859364825	0.695520921255724	129	58	0.27263314171981	1.13429856691751e-10
Jump	moderator_model	sport_group	sport_groupBasketball	0.000701880313824975	0.182247559214567	0.003851246715456	9.62111341382873	0.99700583763142	-0.407549078048931	0.408952838676581	129	58	0.27263314171981	1.13429856691751e-10
Jump	moderator_model	sport_group	sport_groupVolleyball	0.129195715740356	0.304052698574335	0.424912248258734	2.39066580819376	0.70615528411202	-0.994089876146631	1.25248130762734	129	58	0.27263314171981	1.13429856691751e-10
Jump	moderator_model	sport_group	sport_groupHandball	0.863951504516301	0.288020678432361	2.99961624012073	8.14546037328528	0.0167344217122905	0.201833502110801	1.5260695069218	129	58	0.27263314171981	1.13429856691751e-10
Jump	moderator_model	sport_group	sport_groupTennis	0.0420642744911201	0.199846581821026	0.210482831919492	1.12549883478097	0.864894824072515	-1.91683089504805	2.00095944403029	129	58	0.27263314171981	1.13429856691751e-10
Jump	moderator_model	sport_group	sport_groupHockey	-0.283227397243025	0.108235622540619	-2.61676692566474	3.58889795283818	0.0658767703527623	-0.597812584861608	0.0313577903755586	129	58	0.27263314171981	1.13429856691751e-10
Jump	moderator_model	sport_group	sport_groupSwimming	0.433053418065349	0.104963003389186	4.12577197757628	32.1934000201005	0.000243539554787121	0.219301138343789	0.646805697786909	129	58	0.27263314171981	1.13429856691751e-10
Sprint	moderator_model	weeks	intrcpt	-0.0595527312417997	0.150204458268058	-0.396477787200701	5.51261832295373	0.706640345869297	-0.435112183431161	0.316006720947561	123	52	0.259284055064937	0.0336839482467119
Sprint	moderator_model	weeks	weeks	-0.0415645504933212	0.0159503047435514	-2.60587814224211	2.99564856221102	0.0800881451316361	-0.0923672776817016	0.00923817669505926	123	52	0.259284055064937	0.0336839482467119
Sprint	moderator_model	freq_n	intrcpt	-0.262693589279042	0.232537790724912	-1.12968128087965	11.7084764822948	0.281223182636519	-0.770752572161468	0.245365393603384	123	52	0.273012793701594	0.0341172333462813
Sprint	moderator_model	freq_n	freq_n	-0.0664861795696717	0.0993547540061423	-0.669179650583819	6.48226178334863	0.526485419588731	-0.3052807823013	0.172308423161956	123	52	0.273012793701594	0.0341172333462813
Sprint	moderator_model	duration3	intrcpt	-0.19360150423882	0.0728785937492072	-2.65649341293617	17.5064951285478	0.0163286088810261	-0.3470237185537	-0.0401792899239402	123	52	0.228242250315428	0.0348125918385864
Sprint	moderator_model	duration3	duration38 weeks	-0.224999028636614	0.1558078546995	-1.44408014005815	37.4444759676992	0.157032229068185	-0.54056928533681	0.0905712280635818	123	52	0.228242250315428	0.0348125918385864
Sprint	moderator_model	duration3	duration310-26 weeks	-0.630341210928023	0.224474686492494	-2.80807257502997	16.8622550841272	0.0121669583021158	-1.10423628033873	-0.156446141517318	123	52	0.228242250315428	0.0348125918385864
Sprint	moderator_model	sex_group	intrcpt	-0.359679089100212	0.0882591553551347	-4.07526094775035	39.8548169586068	0.000212771294260867	-0.538077739564104	-0.18128043863632	121	51	0.27580366958021	0.0351138812983068
Sprint	moderator_model	sex_group	sex_groupFemale	-0.326363176156502	0.341296379615659	-0.956245643519646	8.16984380098999	0.366384670929993	-1.1105551450206	0.457828792707599	121	51	0.27580366958021	0.0351138812983068
Sprint	moderator_model	sex_group	sex_groupMixed	0.0742685850017505	0.115057531205386	0.645490862038191	1.10689112930294	0.626441231915834	-1.09284947048403	1.24138664048753	121	51	0.27580366958021	0.0351138812983068
Sprint	moderator_model	sport_group	intrcpt	-0.371419847210696	0.101805948007006	-3.64831185683903	28.5888985529319	0.00104582750470847	-0.579766521733969	-0.163073172687424	114	47	0.305388632315114	2.32443298753218e-10
Sprint	moderator_model	sport_group	sport_groupBasketball	0.149652414590503	0.137860845873897	1.08553239784552	5.05385987872889	0.326729995052821	-0.203597228018385	0.502902057199392	114	47	0.305388632315114	2.32443298753218e-10
Sprint	moderator_model	sport_group	sport_groupVolleyball	0.115153218598334	0.191636330923733	0.600894507024154	2.4571078145832	0.598735082057006	-0.578512398098569	0.808818835295237	114	47	0.305388632315114	2.32443298753218e-10
Sprint	moderator_model	sport_group	sport_groupHandball	-0.410802697804275	0.468899303108709	-0.876100039135768	7.03840132129158	0.40987739472826	-1.518348212708	0.696742817099451	114	47	0.305388632315114	2.32443298753218e-10
Sprint	moderator_model	sport_group	sport_groupTennis	-0.0427339783401566	0.220065515557122	-0.194187527436865	1.15809896044094	0.874454338269651	-2.08023465778209	1.99476670110178	114	47	0.305388632315114	2.32443298753218e-10
Sprint	moderator_model	sport_group	sport_groupHockey	0.235722547764335	0.107083495198596	2.20129672950222	2.66812527978889	0.126103202549674	-0.130346634173554	0.601791729702224	114	47	0.305388632315114	2.32443298753218e-10
Agility	moderator_model	weeks	intrcpt	-0.236147555688835	0.123760649481632	-1.90809887212077	6.43488823752969	0.10169819082826	-0.534086398249282	0.0617912868716125	28	23	0.00888064961534584	1.04449135632198e-09
Agility	moderator_model	weeks	weeks	-0.0414625083336689	0.00634134747406544	-6.53843816369319	1.36727782266558	0.0538064955296109	-0.0852605117889165	0.00233549512157875	28	23	0.00888064961534584	1.04449135632198e-09
Agility	moderator_model	freq_n	intrcpt	-0.730787766154323	0.26684093198002	-2.7386644197789	5.88143185158717	0.0344918323775387	-1.38692806978384	-0.0746474625248053	28	23	0.0723712177637032	0.00521216920262469
Agility	moderator_model	freq_n	freq_n	0.0559105242557383	0.0988456906392069	0.565634413540751	2.77219385951975	0.614162807264007	-0.273802346847092	0.385623395358568	28	23	0.0723712177637032	0.00521216920262469
Agility	moderator_model	duration3	intrcpt	-0.486790502204202	0.117831259385763	-4.13125094938108	9.5031138811741	0.00227392640293362	-0.751207612281792	-0.222373392126613	28	23	0.0215017168184434	0.00836522292603557
Agility	moderator_model	duration3	duration38 weeks	-0.125507892926708	0.186999132468146	-0.671168316505891	15.597724331025	0.51193106137838	-0.522760898117026	0.27174511226361	28	23	0.0215017168184434	0.00836522292603557
Agility	moderator_model	duration3	duration310-26 weeks	-0.68321692371206	0.252409106739033	-2.70678396884642	1.57851292067897	0.145419015028432	-2.10047391090484	0.734040063480716	28	23	0.0215017168184434	0.00836522292603557
Agility	moderator_model	sex_group	intrcpt	-0.580636637733498	0.0975196017438079	-5.95405054318084	16.5000645863424	1.7776130757451e-05	-0.78686091923662	-0.374412356230376	24	22	5.40247401547997e-10	0.0470960732962404
Agility	moderator_model	sex_group	sex_groupMixed	0.225303092963033	0.116256947321544	1.93797530516511	1.22180957964151	0.266532299537812	-0.747199916563636	1.1978061024897	24	22	5.40247401547997e-10	0.0470960732962404
Agility	moderator_model	sport_group	intrcpt	-0.571801414075066	0.119249990508797	-4.79498079316733	14.5353446216095	0.00025736571937401	-0.826686274270125	-0.316916553880007	28	23	0.0682230512799108	4.35888498637993e-10
Agility	moderator_model	sport_group	sport_groupBasketball	0.1391710047542	0.13433012690945	1.03603717167641	1.19667566154436	0.465195294863511	-1.02869140537214	1.30703341488054	28	23	0.0682230512799108	4.35888498637993e-10
Agility	moderator_model	sport_group	sport_groupHandball	-0.727367896465636	0.131141914370549	-5.54641816811072	1.19278287082974	0.0853020771681409	-1.87453272460846	0.419796931677192	28	23	0.0682230512799108	4.35888498637993e-10
Agility	moderator_model	sport_group	sport_groupTennis	0.156108954653231	0.160280779460637	0.973971771154067	1.29724748036425	0.476608158410251	-1.05039889863913	1.36261680794559	28	23	0.0682230512799108	4.35888498637993e-10
