# Supplementary material for: The effects of plyometric training on adolescent sports performance: a systematic review and meta-analysis
Source: PeerJ. 2026 Jul 23;14:e21585. doi: 10.7717/peerj.21585 (PMC13401847; doi:10.7717/peerj.21585)
Supplement: Supplemental Information 5 [file peerj-14-21585-s005.zip › dependency_adjusted_outputs/rve_multilevel_overall_results.csv]

outcome	analysis	moderator	term	estimate	SE_CR2	t	df	p	ci_lower	ci_upper	k_effects	k_clusters	sigma2_study	sigma2_effect
Jump	overall_dependency_adjusted	NA	intrcpt	0.613039948194266	0.0829903221710446	7.38688478556306	60.707459087523	5.13332652053763e-10	0.447074368002822	0.779005528385711	138	63	0.323526359351873	0.0371515869864141
Sprint	overall_dependency_adjusted	NA	intrcpt	-0.414310917307296	0.0842141459192086	-4.91973067927053	49.7887231021371	9.87999246969566e-06	-0.58347779357794	-0.245144041036651	123	52	0.271422740980794	0.0337434426309118
Agility	overall_dependency_adjusted	NA	intrcpt	-0.595090553357206	0.0965339133838746	-6.16457504411721	20.2084779366979	4.82996743001044e-06	-0.796323676731109	-0.393857429983303	28	23	0.0715305569223713	2.39810194559973e-09
