# Supplementary material for: The effects of plyometric training on adolescent sports performance: a systematic review and meta-analysis
Source: PeerJ. 2026 Jul 23;14:e21585. doi: 10.7717/peerj.21585 (PMC13401847; doi:10.7717/peerj.21585)
Supplement: Supplemental Information 5 [file peerj-14-21585-s005.zip › dependency_adjusted_outputs/rve_multilevel_subgroup_estimates.csv]

outcome	analysis	moderator	term	estimate	SE_CR2	t	df	p	ci_lower	ci_upper	k_effects	k_clusters	sigma2_study	sigma2_effect
Jump	subgroup_estimate	duration3	duration36-7 weeks	0.426710912868508	0.0893807805353678	4.77407906165755	20.500061064574	0.000108739471096174	0.240557001442266	0.61286482429475	138	63	0.246088823872045	0.0371991964286062
Jump	subgroup_estimate	duration3	duration38 weeks	0.507006447513716	0.12136387838836	4.17757288450616	28.3324631302954	0.000255735281499567	0.258535170235038	0.755477724792393	138	63	0.246088823872045	0.0371991964286062
Jump	subgroup_estimate	duration3	duration310-26 weeks	1.24280199124372	0.189510772313058	6.55794906049296	9.53451027571661	7.99596125713999e-05	0.817734561914665	1.66786942057277	138	63	0.246088823872045	0.0371991964286062
Jump	subgroup_estimate	sex_group	sex_groupMale	0.596014980271675	0.0979870651913868	6.08258834069118	46.0812422924275	2.16370304327759e-07	0.398786631377157	0.793243329166194	136	62	0.340061903389931	0.0377536909021183
Jump	subgroup_estimate	sex_group	sex_groupFemale	0.679096110159446	0.209910960665042	3.23516269949853	9.72788113916837	0.00926107872917241	0.209605839075209	1.14858638124368	136	62	0.340061903389931	0.0377536909021183
Jump	subgroup_estimate	sex_group	sex_groupMixed	0.532742480778844	0.182067268408652	2.92607499104725	1.99741919970928	0.0997948152887294	-0.251600502144679	1.31708546370237	136	62	0.340061903389931	0.0377536909021183
Jump	subgroup_estimate	sport_group	sport_groupSoccer	0.483368390311245	0.1044324730438	4.62852574704914	34.3507312188777	5.07881976130044e-05	0.2712158593659	0.695520921256589	129	58	0.272633141738914	1.1342999969429e-10
Jump	subgroup_estimate	sport_group	sport_groupBasketball	0.484070270622061	0.149358733971744	3.24099071912085	6.76865860084473	0.0149132163578528	0.128431179073014	0.839709362171108	129	58	0.272633141738914	1.1342999969429e-10
Jump	subgroup_estimate	sport_group	sport_groupVolleyball	0.612564106050083	0.285555427341128	2.14516709331637	1.99473198514755	0.165441009400761	-0.619196450134759	1.84432466223493	129	58	0.272633141738914	1.1342999969429e-10
Jump	subgroup_estimate	sport_group	sport_groupHandball	1.3473198948243	0.268420881785967	5.01943025393466	5.88437413168039	0.00254439074670667	0.687376504959989	2.00726328468861	129	58	0.272633141738914	1.1342999969429e-10
Jump	subgroup_estimate	sport_group	sport_groupTennis	0.525432664801021	0.170389303770816	3.0837185971941	1.00004442132233	0.199624863058097	-1.6393414720523	2.69020680165434	129	58	0.272633141738914	1.1342999969429e-10
Jump	subgroup_estimate	sport_group	sport_groupHockey	0.20014099306725	0.0284395597853055	7.03741529679587	1	0.0898605667108055	-0.161217876171522	0.561499862306022	129	58	0.272633141738914	1.1342999969429e-10
Jump	subgroup_estimate	sport_group	sport_groupSwimming	0.916421808375623	0.01053995514394	86.9474106730452	1	0.00732157173472905	0.782498980406625	1.05034463634462	129	58	0.272633141738914	1.1342999969429e-10
Jump	subgroup_estimate	freq_group	freq_group1 sessions/week	0.600418277496128	0.160601081715339	3.73856932396228	1.5672105237573	0.0928451243751085	-0.309910484282682	1.51074703927494	138	63	0.313814392301732	0.0378029915893477
Jump	subgroup_estimate	freq_group	freq_group2 sessions/week	0.590895477519845	0.0813477209709585	7.2638233802616	49.1377651018919	2.55183591173483e-09	0.427432704140014	0.754358250899675	138	63	0.313814392301732	0.0378029915893477
Jump	subgroup_estimate	freq_group	freq_group3 sessions/week	1.02158959672578	0.28887756096176	3.53641035089261	4.91798784412786	0.0170908465447018	0.275266071141363	1.76791312231019	138	63	0.313814392301732	0.0378029915893477
Jump	subgroup_estimate	freq_group	freq_group4 sessions/week	0.211307281517481	0.183700053074192	1.15028427037057	1.74998155038867	0.383116242620875	-0.697807285445368	1.12042184848033	138	63	0.313814392301732	0.0378029915893477
Jump	subgroup_estimate	freq_group	freq_group5 sessions/week	0.444145156693991	0.786056543375712	0.565029526739404	1.99909161281605	0.629003329334547	-2.93945634210281	3.82774665549079	138	63	0.313814392301732	0.0378029915893477
Sprint	subgroup_estimate	duration3	duration36-7 weeks	-0.19360150423902	0.0728785937492391	-2.65649341293776	17.5064951285344	0.0163286088809791	-0.347023718553976	-0.0401792899240647	123	52	0.228242250313329	0.0348125918429173
Sprint	subgroup_estimate	duration3	duration38 weeks	-0.418600532876581	0.137712737824655	-3.0396645908643	22.2159615068841	0.00597096626382805	-0.704038388389397	-0.133162677363765	123	52	0.228242250313329	0.0348125918429173
Sprint	subgroup_estimate	duration3	duration310-26 weeks	-0.823942715168215	0.212314849808696	-3.88075876892559	7.92818308676031	0.00475162635870988	-1.31431468323105	-0.333570747105386	123	52	0.228242250313329	0.0348125918429173
Sprint	subgroup_estimate	sex_group	sex_groupMale	-0.359679089081428	0.0882591553556949	-4.07526094751166	39.854816959292	0.00021277129441014	-0.538077739546357	-0.181280438616499	121	51	0.275803669663204	0.0351138812368961
Sprint	subgroup_estimate	sex_group	sex_groupFemale	-0.686042265227662	0.329687033751603	-2.080889434507	5.965357301317	0.0829036566175181	-1.49389435653352	0.121809826078199	121	51	0.275803669663204	0.0351138812368961
Sprint	subgroup_estimate	sex_group	sex_groupMixed	-0.285410504100001	0.0738143413103781	-3.86659962052486	1.00000000670809	0.161115638670822	-1.22331062238802	0.652489614188016	121	51	0.275803669663204	0.0351138812368961
Sprint	subgroup_estimate	sport_group	sport_groupSoccer	-0.371419847211535	0.10180594800694	-3.64831185684961	28.5888985528999	0.00104582750468044	-0.579766521734683	-0.163073172688386	114	47	0.305388632297011	2.32443346975462e-10
Sprint	subgroup_estimate	sport_group	sport_groupBasketball	-0.221767432621309	0.0929578494558319	-2.38567731417538	3.87999512199783	0.0775173304989085	-0.483038654909491	0.0395037896668738	114	47	0.305388632297011	2.32443346975462e-10
Sprint	subgroup_estimate	sport_group	sport_groupVolleyball	-0.256266628612116	0.162357729351657	-1.57840732089236	1.99773522747238	0.255354744978612	-0.955595020801203	0.44306176357697	114	47	0.305388632297011	2.32443346975462e-10
Sprint	subgroup_estimate	sport_group	sport_groupHandball	-0.782222545019787	0.457713999571613	-1.70897666611004	4.89323318961026	0.149429806524408	-1.96657759410807	0.402132504068491	114	47	0.305388632297011	2.32443346975462e-10
Sprint	subgroup_estimate	sport_group	sport_groupTennis	-0.414153825551114	0.19510094845442	-2.1227668488135	1.0000009134598	0.280270280493507	-2.89314106968996	2.06483341858774	114	47	0.305388632297011	2.32443346975462e-10
Sprint	subgroup_estimate	sport_group	sport_groupHockey	-0.135697299446361	0.0332027693759779	-4.08692714483443	1	0.152768267347802	-0.557578484945527	0.286183886052805	114	47	0.305388632297011	2.32443346975462e-10
Sprint	subgroup_estimate	freq_group	freq_group1 sessions/week	-0.317099010986621	0.121006888054921	-2.62050380836751	1.041483172793	0.223994171370769	-1.71720675911832	1.08300873714507	123	52	0.251051538090124	0.034830663436895
Sprint	subgroup_estimate	freq_group	freq_group2 sessions/week	-0.37727720525636	0.0934861909096096	-4.03564635146108	41.3874823372965	0.000229443833443025	-0.566022732112571	-0.188531678400149	123	52	0.251051538090124	0.034830663436895
Sprint	subgroup_estimate	freq_group	freq_group3 sessions/week	-0.795672002599583	0.0792375629308899	-10.0416011443153	2.97497174746473	0.00217901723901721	-1.04904571930445	-0.542298285894713	123	52	0.251051538090124	0.034830663436895
Sprint	subgroup_estimate	freq_group	freq_group4 sessions/week	0.0422065015029753	0.380910603499857	0.110804217879934	1.98958806310796	0.9219358340512	-1.60496616632186	1.68937916932782	123	52	0.251051538090124	0.034830663436895
Sprint	subgroup_estimate	freq_group	freq_group5 sessions/week	-0.955766703448553	0.325848731772514	-2.93316072844441	1.0001632962685	0.209142062232749	-5.09447032002664	3.18293691312953	123	52	0.251051538090124	0.034830663436895
Agility	subgroup_estimate	duration3	duration36-7 weeks	-0.486790502202762	0.117831259384138	-4.13125094942585	9.50311388113115	0.00227392640279832	-0.751207612276876	-0.222373392128649	28	23	0.0215017168202485	0.00836522291540682
Agility	subgroup_estimate	duration3	duration38 weeks	-0.612298395128045	0.145204923658906	-4.21678810676121	7.38852808034846	0.00350088985658704	-0.952026999547516	-0.272569790708574	28	23	0.0215017168202485	0.00836522291540682
Agility	subgroup_estimate	duration3	duration310-26 weeks	-1.17000742591339	0.223217722139218	-5.24155257342725	1.00011520887571	0.119993518658424	-4.0054855387277	1.66547068690093	28	23	0.0215017168202485	0.00836522291540682
Agility	subgroup_estimate	sex_group	sex_groupMale	-0.580636637763456	0.0975196017735903	-5.95405054166967	16.5000645907284	1.77761307898168e-05	-0.786860919325247	-0.374412356201664	24	22	5.4024589018067e-10	0.04709607365652
Agility	subgroup_estimate	sex_group	sex_groupMixed	-0.35533354476818	0.0632898497095587	-5.61438439811168	1	0.112214069493169	-1.15950733289956	0.4488402433632	24	22	5.4024589018067e-10	0.04709607365652
Agility	subgroup_estimate	sport_group	sport_groupSoccer	-0.571801414077372	0.119249990509357	-4.79498079316413	14.5353446215353	0.000257365719379188	-0.826686274273746	-0.316916553880998	28	23	0.0682230512754238	4.35888426293301e-10
Agility	subgroup_estimate	sport_group	sport_groupBasketball	-0.432630409320787	0.0618386833556496	-6.996112883462	1	0.09038398985474	-1.21836538065315	0.353104562011575	28	23	0.0682230512754238	4.35888426293301e-10
Agility	subgroup_estimate	sport_group	sport_groupHandball	-1.29916931054085	0.0545677695019847	-23.8083638455041	0.999999999999999	0.0267236255026018	-1.99251856182946	-0.60582005925225	28	23	0.0682230512754238	4.35888426293301e-10
Agility	subgroup_estimate	sport_group	sport_groupTennis	-0.415692459422253	0.107095135408419	-3.88152513031489	1	0.160522081022624	-1.77646517616997	0.945080257325459	28	23	0.0682230512754238	4.35888426293301e-10
Agility	subgroup_estimate	freq_group	freq_group2 sessions/week	-0.613449481263192	0.113943403199551	-5.38380866322595	15.6150721034602	6.61724472926059e-05	-0.855483543903034	-0.37141541862335	28	23	0.0781786459334062	0.0130125759265301
Agility	subgroup_estimate	freq_group	freq_group3 sessions/week	-0.755490175238271	0.344733209121392	-2.19152131343469	1	0.272526722100622	-5.13574090969321	3.62476055921667	28	23	0.0781786459334062	0.0130125759265301
Agility	subgroup_estimate	freq_group	freq_group4 sessions/week	0.0616	0	Inf	NA	NA	0.0616	0.0616	28	23	0.0781786459334062	0.0130125759265301
Agility	subgroup_estimate	freq_group	freq_group5 sessions/week	-0.547572786219742	0.306312003367981	-1.78763084762933	1	0.32469591360917	-4.43963581416112	3.34449024172163	28	23	0.0781786459334062	0.0130125759265301
