# Supplementary material for: The effects of plyometric training on adolescent sports performance: a systematic review and meta-analysis
Source: PeerJ. 2026 Jul 23;14:e21585. doi: 10.7717/peerj.21585 (PMC13401847; doi:10.7717/peerj.21585)
Supplement: Supplemental Information 5 [file peerj-14-21585-s005.zip › dependency_adjusted_outputs/session_info.txt]

R session information
=====================
R version 4.5.2 (2025-10-31 ucrt)
Platform: x86_64-w64-mingw32/x64
Running under: Windows 10 x64 (build 19045)

Matrix products: default
  LAPACK version 3.12.1

locale:
[1] LC_COLLATE=Chinese (Simplified)_China.utf8 
[2] LC_CTYPE=Chinese (Simplified)_China.utf8   
[3] LC_MONETARY=Chinese (Simplified)_China.utf8
[4] LC_NUMERIC=C                               
[5] LC_TIME=Chinese (Simplified)_China.utf8    

time zone: Asia/Shanghai
tzcode source: internal

attached base packages:
[1] stats     graphics  grDevices utils     datasets  methods   base     

other attached packages:
[1] clubSandwich_0.7.0  metafor_5.0-1       numDeriv_2016.8-1.1
[4] metadat_1.6-0       Matrix_1.7-4        tibble_3.3.1       
[7] dplyr_1.1.4        

loaded via a namespace (and not attached):
 [1] digest_0.6.39    R6_2.6.1         tidyselect_1.2.1 lattice_0.22-7  
 [5] magrittr_2.0.4   zoo_1.8-15       glue_1.8.0       pkgconfig_2.0.3 
 [9] generics_0.1.4   lifecycle_1.0.5  mathjaxr_2.0-0   cli_3.6.5       
[13] sandwich_3.1-1   grid_4.5.2       vctrs_0.7.1      withr_3.0.2     
[17] compiler_4.5.2   tools_4.5.2      nlme_3.1-168     pillar_1.11.1   
[21] rlang_1.1.7     
