# Supplementary material for: The effects of plyometric training on adolescent sports performance: a systematic review and meta-analysis
Source: PeerJ. 2026 Jul 23;14:e21585. doi: 10.7717/peerj.21585 (PMC13401847; doi:10.7717/peerj.21585)
Supplement: Supplemental Information 5 [file peerj-14-21585-s005.zip › dependency_adjusted_outputs/subgroup_level_counts.csv]

outcome	moderator	level	k_effects_level	k_clusters_level
Jump	duration3	10-26 weeks	26	11
Jump	duration3	6-7 weeks	37	22
Jump	duration3	8 weeks	75	30
Sprint	duration3	10-26 weeks	27	9
Sprint	duration3	6-7 weeks	41	19
Sprint	duration3	8 weeks	55	24
Agility	duration3	10-26 weeks	5	2
Agility	duration3	6-7 weeks	13	12
Agility	duration3	8 weeks	10	9
Jump	sex_group	Female	20	11
Jump	sex_group	Male	110	48
Jump	sex_group	Mixed	6	3
Sprint	sex_group	Female	17	7
Sprint	sex_group	Male	99	42
Sprint	sex_group	Mixed	5	2
Agility	sex_group	Male	22	20
Agility	sex_group	Mixed	2	2
Jump	sport_group	Basketball	14	8
Jump	sport_group	Handball	14	7
Jump	sport_group	Hockey	2	1
Jump	sport_group	Soccer	82	36
Jump	sport_group	Swimming	2	1
Jump	sport_group	Tennis	4	2
Jump	sport_group	Volleyball	11	3
Sprint	sport_group	Basketball	8	5
Sprint	sport_group	Handball	19	6
Sprint	sport_group	Hockey	4	1
Sprint	sport_group	Soccer	69	30
Sprint	sport_group	Tennis	6	2
Sprint	sport_group	Volleyball	8	3
Agility	sport_group	Basketball	2	2
Agility	sport_group	Handball	2	2
Agility	sport_group	Soccer	22	17
Agility	sport_group	Tennis	2	2
Jump	freq_group	1 sessions/week	7	3
Jump	freq_group	2 sessions/week	98	50
Jump	freq_group	3 sessions/week	16	6
Jump	freq_group	4 sessions/week	7	3
Jump	freq_group	5 sessions/week	10	3
Sprint	freq_group	1 sessions/week	5	2
Sprint	freq_group	2 sessions/week	96	43
Sprint	freq_group	3 sessions/week	11	4
Sprint	freq_group	4 sessions/week	6	3
Sprint	freq_group	5 sessions/week	5	2
Agility	freq_group	2 sessions/week	23	18
Agility	freq_group	3 sessions/week	2	2
Agility	freq_group	4 sessions/week	1	1
Agility	freq_group	5 sessions/week	2	2
