# Supplementary material for: The effects of plyometric training on adolescent sports performance: a systematic review and meta-analysis
Source: PeerJ. 2026 Jul 23;14:e21585. doi: 10.7717/peerj.21585 (PMC13401847; doi:10.7717/peerj.21585)
Supplement: Supplemental Information 5 [file peerj-14-21585-s005.zip › dependency_adjusted_outputs/table6_main_text_results.csv]

Outcome	Moderator	Comparison	Beta_or_difference_in_SMD	95_percent_CI	P_value	Effect_sizes	Study_clusters
Jump	Continuous duration	Per additional intervention week	0.052	-0.041 to 0.145	0.176	138	63
Jump	Weekly frequency	Per additional session/week	-0.052	-0.338 to 0.234	0.684	138	63
Jump	Duration category	8 weeks vs 6-7 weeks	0.080	-0.224 to 0.384	0.597	138	63
Jump	Duration category	10-26 weeks vs 6-7 weeks	0.816	0.379 to 1.253	<0.001	138	63
Jump	Sex	Female vs male	0.083	-0.413 to 0.579	0.725	136	62
Sprint	Continuous duration	Per additional intervention week	-0.042	-0.092 to 0.009	0.080	123	52
Sprint	Weekly frequency	Per additional session/week	-0.066	-0.305 to 0.172	0.526	123	52
Sprint	Duration category	8 weeks vs 6-7 weeks	-0.225	-0.541 to 0.091	0.157	123	52
Sprint	Duration category	10-26 weeks vs 6-7 weeks	-0.630	-1.104 to -0.156	0.012	123	52
Sprint	Sex	Female vs male	-0.326	-1.111 to 0.458	0.366	121	51
Agility	Continuous duration	Per additional intervention week	-0.041	-0.085 to 0.002	0.054	28	23
Agility	Weekly frequency	Per additional session/week	0.056	-0.274 to 0.386	0.614	28	23
Agility	Duration category	8 weeks vs 6-7 weeks	-0.126	-0.523 to 0.272	0.512	28	23
Agility	Duration category	10-26 weeks vs 6-7 weeks	-0.683	-2.100 to 0.734	0.145	28	23
