# Supplementary material for: The effects of plyometric training on adolescent sports performance: a systematic review and meta-analysis
Source: PeerJ. 2026 Jul 23;14:e21585. doi: 10.7717/peerj.21585 (PMC13401847; doi:10.7717/peerj.21585)
Supplement: Supplemental Information 5 [file peerj-14-21585-s005.zip › Supplementary File 5. README.txt]

Supplementary File 5
R script and cleaned effect-size dataset for dependency-adjusted analyses

Purpose
This file allows readers and reviewers to reproduce the dependency-adjusted
three-level meta-analytic models with CR2 cluster-robust variance estimation
reported in Supplementary File 4 and Table 6.

Contents
1. Supplementary File 5. R script for dependency-adjusted analyses.R
2. cleaned_effect_size_data.csv
3. dependency_adjusted_outputs/

Data note
The CSV file is a cleaned effect-size-level dataset extracted from published
studies. It does not contain participant-level raw data.

How to reproduce
1. Open R or RStudio.
2. Set the working directory to the folder containing this README file.
3. Run:
   source("Supplementary File 5. R script for dependency-adjusted analyses.R")

Required R packages
dplyr, tibble, metafor, clubSandwich

Primary expected outputs
dependency_adjusted_outputs/data_audit_counts.csv
dependency_adjusted_outputs/rve_multilevel_overall_results.csv
dependency_adjusted_outputs/rve_multilevel_subgroup_estimates.csv
dependency_adjusted_outputs/rve_multilevel_moderator_models.csv
dependency_adjusted_outputs/table6_main_text_results.csv
dependency_adjusted_outputs/session_info.txt

Key verification counts
Jump: 138 effect sizes from 63 study clusters
Sprint: 123 effect sizes from 52 study clusters
Agility: 28 effect sizes from 23 study clusters
