# Supplementary material for: The effects of plyometric training on adolescent sports performance: a systematic review and meta-analysis
Source: PeerJ. 2026 Jul 23;14:e21585. doi: 10.7717/peerj.21585 (PMC13401847; doi:10.7717/peerj.21585)
Supplement: Supplemental Information 5 [file peerj-14-21585-s005.zip › Supplementary File 5. R script for dependency-adjusted analyses.R]

# Supplementary File 5
# R script for dependency-adjusted three-level meta-analytic analyses
#
# This script reproduces the dependency-adjusted analyses reported in
# Supplementary File 4 and Table 6. It uses the cleaned effect-size dataset
# supplied with this file, rather than participant-level raw data.
#
# Required input file:
#   cleaned_effect_size_data.csv
#
# Required R packages:
#   dplyr, tibble, metafor, clubSandwich
#
# Outputs:
#   dependency_adjusted_outputs/data_audit_counts.csv
#   dependency_adjusted_outputs/subgroup_level_counts.csv
#   dependency_adjusted_outputs/rve_multilevel_overall_results.csv
#   dependency_adjusted_outputs/rve_multilevel_subgroup_estimates.csv
#   dependency_adjusted_outputs/rve_multilevel_moderator_models.csv
#   dependency_adjusted_outputs/table6_main_text_results.csv
#   dependency_adjusted_outputs/session_info.txt

get_script_dir <- function() {
  cmd_args <- commandArgs(trailingOnly = FALSE)
  file_arg <- "--file="
  script_path <- sub(file_arg, "", cmd_args[startsWith(cmd_args, file_arg)])
  if (length(script_path) > 0 && nzchar(script_path[1])) {
    return(dirname(normalizePath(script_path[1], winslash = "/", mustWork = FALSE)))
  }
  normalizePath(getwd(), winslash = "/", mustWork = TRUE)
}

script_dir <- get_script_dir()

# Use a local R library if it is available beside this folder.
local_lib_candidates <- c(
  file.path(script_dir, "r-lib"),
  file.path(dirname(script_dir), "r-lib"),
  file.path(dirname(dirname(script_dir)), "r-lib")
)
local_lib_candidates <- local_lib_candidates[file.exists(local_lib_candidates)]
if (length(local_lib_candidates) > 0) {
  .libPaths(c(local_lib_candidates, .libPaths()))
}

required_packages <- c("dplyr", "tibble", "metafor", "clubSandwich")
missing_packages <- required_packages[
  !vapply(required_packages, requireNamespace, quietly = TRUE, FUN.VALUE = logical(1))
]
if (length(missing_packages) > 0) {
  stop(
    "Missing required package(s): ",
    paste(missing_packages, collapse = ", "),
    ". Install them with: install.packages(c(",
    paste(sprintf("'%s'", missing_packages), collapse = ", "),
    "))",
    call. = FALSE
  )
}

suppressPackageStartupMessages({
  library(dplyr)
  library(tibble)
  library(metafor)
  library(clubSandwich)
})

input_csv <- file.path(script_dir, "cleaned_effect_size_data.csv")
if (!file.exists(input_csv)) {
  stop("Missing cleaned_effect_size_data.csv in the script folder.", call. = FALSE)
}

output_dir <- file.path(script_dir, "dependency_adjusted_outputs")
dir.create(output_dir, showWarnings = FALSE, recursive = TRUE)

as_na_if_blank <- function(x) {
  x <- trimws(as.character(x))
  x[x == ""] <- NA_character_
  x
}

all_dat <- read.csv(input_csv, stringsAsFactors = FALSE, fileEncoding = "UTF-8")

required_columns <- c(
  "outcome", "study_id", "effect_id", "SMD_g", "var", "weeks", "freq_n",
  "duration3", "sex_group", "sport_group"
)
missing_columns <- setdiff(required_columns, names(all_dat))
if (length(missing_columns) > 0) {
  stop(
    "The cleaned dataset is missing required column(s): ",
    paste(missing_columns, collapse = ", "),
    call. = FALSE
  )
}

all_dat <- all_dat %>%
  mutate(
    outcome = factor(as_na_if_blank(outcome), levels = c("Jump", "Sprint", "Agility")),
    study_id = gsub("\\s+", " ", as_na_if_blank(study_id)),
    effect_id = as_na_if_blank(effect_id),
    SMD_g = as.numeric(SMD_g),
    var = as.numeric(var),
    weeks = as.numeric(weeks),
    freq_n = as.numeric(freq_n),
    duration3 = factor(
      as_na_if_blank(duration3),
      levels = c("6-7 weeks", "8 weeks", "10-26 weeks")
    ),
    sex_group = factor(
      as_na_if_blank(sex_group),
      levels = c("Male", "Female", "Mixed", "Other")
    ),
    sport_group = factor(
      as_na_if_blank(sport_group),
      levels = c("Soccer", "Basketball", "Volleyball", "Handball",
                 "Tennis", "Hockey", "Swimming", "Other")
    ),
    freq_group = factor(ifelse(!is.na(freq_n), paste0(freq_n, " sessions/week"), NA_character_))
  ) %>%
  filter(!is.na(outcome), !is.na(study_id), !is.na(effect_id), !is.na(SMD_g), !is.na(var), var > 0)

count_tbl <- all_dat %>%
  group_by(outcome) %>%
  summarise(
    k_effects = n(),
    k_clusters = n_distinct(study_id),
    max_effects_per_cluster = max(table(study_id)),
    missing_sport = sum(is.na(sport_group)),
    missing_sex = sum(is.na(sex_group)),
    .groups = "drop"
  )

subgroup_level_counts <- bind_rows(
  all_dat %>%
    filter(!is.na(duration3)) %>%
    group_by(outcome, moderator = "duration3", level = as.character(duration3)) %>%
    summarise(k_effects_level = n(), k_clusters_level = n_distinct(study_id), .groups = "drop"),
  all_dat %>%
    filter(!is.na(sex_group)) %>%
    group_by(outcome, moderator = "sex_group", level = as.character(sex_group)) %>%
    summarise(k_effects_level = n(), k_clusters_level = n_distinct(study_id), .groups = "drop"),
  all_dat %>%
    filter(!is.na(sport_group)) %>%
    group_by(outcome, moderator = "sport_group", level = as.character(sport_group)) %>%
    summarise(k_effects_level = n(), k_clusters_level = n_distinct(study_id), .groups = "drop"),
  all_dat %>%
    filter(!is.na(freq_group)) %>%
    group_by(outcome, moderator = "freq_group", level = as.character(freq_group)) %>%
    summarise(k_effects_level = n(), k_clusters_level = n_distinct(study_id), .groups = "drop")
)

write.csv(count_tbl, file.path(output_dir, "data_audit_counts.csv"), row.names = FALSE)
write.csv(subgroup_level_counts, file.path(output_dir, "subgroup_level_counts.csv"), row.names = FALSE)
write.csv(all_dat, file.path(output_dir, "cleaned_effect_size_data_checked.csv"), row.names = FALSE)

fit_mv <- function(dat, mods = NULL) {
  if (is.null(mods)) {
    metafor::rma.mv(
      yi = SMD_g,
      V = var,
      random = ~ 1 | study_id/effect_id,
      data = dat,
      method = "REML",
      sparse = TRUE
    )
  } else {
    metafor::rma.mv(
      yi = SMD_g,
      V = var,
      mods = mods,
      random = ~ 1 | study_id/effect_id,
      data = dat,
      method = "REML",
      sparse = TRUE
    )
  }
}

coef_table <- function(model, dat, analysis, outcome, moderator = NA_character_) {
  ct <- as.data.frame(
    clubSandwich::coef_test(
      model,
      vcov = "CR2",
      cluster = dat$study_id,
      test = "Satterthwaite"
    )
  )

  term <- if ("Coef" %in% names(ct)) as.character(ct$Coef) else rownames(ct)
  beta_col <- intersect(c("beta", "Coef.", "estimate", "Estimate"), names(ct))[1]
  se_col <- intersect(c("SE", "Std. Error", "std.error"), names(ct))[1]
  t_col <- intersect(c("tstat", "t-stat", "statistic"), names(ct))[1]
  df_col <- intersect(c("df", "d.f.", "df_Satt"), names(ct))[1]
  p_col <- intersect(c("p_Satt", "p-val", "p.value", "p_val"), names(ct))[1]

  beta <- as.numeric(ct[[beta_col]])
  se <- as.numeric(ct[[se_col]])
  df <- as.numeric(ct[[df_col]])
  crit <- ifelse(is.na(df) | df <= 0, qnorm(0.975), qt(0.975, df))

  tibble(
    outcome = outcome,
    analysis = analysis,
    moderator = moderator,
    term = term,
    estimate = beta,
    SE_CR2 = se,
    t = as.numeric(ct[[t_col]]),
    df = df,
    p = as.numeric(ct[[p_col]]),
    ci_lower = beta - crit * se,
    ci_upper = beta + crit * se,
    k_effects = nrow(dat),
    k_clusters = length(unique(dat$study_id)),
    sigma2_study = ifelse(length(model$sigma2) >= 1, model$sigma2[1], NA_real_),
    sigma2_effect = ifelse(length(model$sigma2) >= 2, model$sigma2[2], NA_real_)
  )
}

safe_fit <- function(expr, label) {
  tryCatch(expr, error = function(e) {
    message("MODEL FAILED [", label, "]: ", conditionMessage(e))
    NULL
  })
}

subgroup_estimates <- function(dat, outcome, var_name) {
  d <- dat %>% filter(!is.na(.data[[var_name]]))
  if (nrow(d) < 4 || length(unique(d$study_id)) < 4 || length(unique(d[[var_name]])) < 2) {
    return(tibble())
  }
  d[[var_name]] <- droplevels(factor(d[[var_name]]))
  m <- safe_fit(
    fit_mv(d, mods = as.formula(paste0("~ 0 + ", var_name))),
    paste(outcome, var_name, "subgroup")
  )
  if (is.null(m)) return(tibble())
  coef_table(m, d, "subgroup_estimate", outcome, var_name)
}

moderator_model <- function(dat, outcome, var_name, continuous = FALSE) {
  d <- dat %>% filter(!is.na(.data[[var_name]]))
  if (nrow(d) < 4 || length(unique(d$study_id)) < 4) {
    return(tibble())
  }
  if (!continuous) {
    if (length(unique(d[[var_name]])) < 2) return(tibble())
    d[[var_name]] <- droplevels(factor(d[[var_name]]))
  }
  m <- safe_fit(
    fit_mv(d, mods = as.formula(paste0("~ ", var_name))),
    paste(outcome, var_name, "moderator")
  )
  if (is.null(m)) return(tibble())
  coef_table(m, d, "moderator_model", outcome, var_name)
}

overall_results <- list()
subgroup_results <- list()
moderator_results <- list()
outcome_order <- c("Jump", "Sprint", "Agility")

for (outcome_name in outcome_order) {
  dat <- all_dat %>% filter(outcome == outcome_name)

  m0 <- safe_fit(fit_mv(dat), paste(outcome_name, "overall"))
  if (!is.null(m0)) {
    overall_results[[outcome_name]] <- coef_table(
      m0,
      dat,
      "overall_dependency_adjusted",
      outcome_name
    )
  }

  subgroup_results[[paste(outcome_name, "duration3", sep = "_")]] <-
    subgroup_estimates(dat, outcome_name, "duration3")
  subgroup_results[[paste(outcome_name, "sex_group", sep = "_")]] <-
    subgroup_estimates(dat, outcome_name, "sex_group")
  subgroup_results[[paste(outcome_name, "sport_group", sep = "_")]] <-
    subgroup_estimates(dat, outcome_name, "sport_group")
  subgroup_results[[paste(outcome_name, "freq_group", sep = "_")]] <-
    subgroup_estimates(dat, outcome_name, "freq_group")

  moderator_results[[paste(outcome_name, "weeks", sep = "_")]] <-
    moderator_model(dat, outcome_name, "weeks", continuous = TRUE)
  moderator_results[[paste(outcome_name, "freq_n", sep = "_")]] <-
    moderator_model(dat, outcome_name, "freq_n", continuous = TRUE)
  moderator_results[[paste(outcome_name, "duration3", sep = "_")]] <-
    moderator_model(dat, outcome_name, "duration3", continuous = FALSE)
  moderator_results[[paste(outcome_name, "sex_group", sep = "_")]] <-
    moderator_model(dat, outcome_name, "sex_group", continuous = FALSE)
  moderator_results[[paste(outcome_name, "sport_group", sep = "_")]] <-
    moderator_model(dat, outcome_name, "sport_group", continuous = FALSE)
}

overall_tbl <- bind_rows(overall_results)
subgroup_tbl <- bind_rows(subgroup_results)
moderator_tbl <- bind_rows(moderator_results)

write.csv(overall_tbl, file.path(output_dir, "rve_multilevel_overall_results.csv"), row.names = FALSE)
write.csv(subgroup_tbl, file.path(output_dir, "rve_multilevel_subgroup_estimates.csv"), row.names = FALSE)
write.csv(moderator_tbl, file.path(output_dir, "rve_multilevel_moderator_models.csv"), row.names = FALSE)

format_p <- function(p) {
  ifelse(is.na(p), "", ifelse(p < 0.001, "<0.001", sprintf("%.3f", p)))
}

label_comparison <- function(moderator, term) {
  labels <- setNames(
    c(
      "Per additional intervention week",
      "Per additional session/week",
      "8 weeks vs 6-7 weeks",
      "10-26 weeks vs 6-7 weeks",
      "Female vs male",
      "Mixed vs male",
      "Basketball vs soccer",
      "Volleyball vs soccer",
      "Handball vs soccer",
      "Tennis vs soccer",
      "Hockey vs soccer",
      "Swimming vs soccer"
    ),
    c(
      "weeks",
      "freq_n",
      "duration38 weeks",
      "duration310-26 weeks",
      "sex_groupFemale",
      "sex_groupMixed",
      "sport_groupBasketball",
      "sport_groupVolleyball",
      "sport_groupHandball",
      "sport_groupTennis",
      "sport_groupHockey",
      "sport_groupSwimming"
    )
  )
  if (term %in% names(labels)) return(labels[[term]])
  term
}

label_moderator <- function(moderator) {
  labels <- c(
    weeks = "Continuous duration",
    freq_n = "Weekly frequency",
    duration3 = "Duration category",
    sex_group = "Sex",
    sport_group = "Sport type"
  )
  if (moderator %in% names(labels)) return(labels[[moderator]])
  moderator
}

table6 <- moderator_tbl %>%
  filter(term != "intrcpt", moderator != "sport_group") %>%
  filter(!(moderator == "sex_group" & term %in% c("sex_groupMixed"))) %>%
  mutate(
    Moderator = vapply(moderator, label_moderator, character(1)),
    Comparison = mapply(label_comparison, moderator, term),
    `Beta_or_difference_in_SMD` = sprintf("%.3f", estimate),
    `95_percent_CI` = paste0(sprintf("%.3f", ci_lower), " to ", sprintf("%.3f", ci_upper)),
    `P_value` = format_p(p)
  ) %>%
  select(
    Outcome = outcome,
    Moderator,
    Comparison,
    `Beta_or_difference_in_SMD`,
    `95_percent_CI`,
    `P_value`,
    Effect_sizes = k_effects,
    Study_clusters = k_clusters
  )

write.csv(table6, file.path(output_dir, "table6_main_text_results.csv"), row.names = FALSE)

writeLines(
  capture.output({
    cat("R session information\n")
    cat("=====================\n")
    print(sessionInfo())
  }),
  con = file.path(output_dir, "session_info.txt")
)

message("Dependency-adjusted analyses completed.")
message("Input file: ", input_csv)
message("Output folder: ", output_dir)
